# Supplementary material for: Fermentation stage-dependent adaptations of Bacillus licheniformis during enzyme production
Source: Microb Cell Fact. 2013 Dec 6;12:120. doi: 10.1186/1475-2859-12-120 (PMC3878961; doi:10.1186/1475-2859-12-120)
Supplement: Additional file 2: Tables S1–S3 — Table S1: k-means clustering of expression profiles. Table S2: GO term enrichment analysis of k-means clusters. Table S3: Proteome data. [file 1475-2859-12-120-S2.xls]

## Sheet: S1
Table S1 k-means clustering of expression profiles. The genes comprised in the cluster analysis (Figure 3 and Figure 4) are listed by locus tag and gene symbol, if avaiable. White boxes lines indicate genes with a baySeq likelihood value [1] for differential expression > 0.99, all other genes assigned to a specific cluster are colored gray.
Cluster A		Cluster B		Cluster C		Cluster D		Cluster E		Cluster F		Cluster G		Cluster H		Cluster I		Cluster J		Cluster K		Cluster L		Cluster M		Cluster N		Cluster O		Cluster P		Cluster Q		Cluster R		Cluster S		Cluster T		Cluster U		Cluster V		Cluster W
BLi00038	xpaC	BLi00005		BLi00057	veg	BLi00004	recF	BLi00001	dnaA	BLi00002	dnaN	BLi00006	gyrB	BLi00003	yaaA	BLi00242		BLi00170	ybaK	BLi00032	bofA	BLi00025	yaaH	BLi00080	spoIIE	BLi00021		BLi00234	thrZ	BLi00111	cysE	BLi00040	yaaO	BLi00075	divIC	BLi00206		BLi00102	mcsA	BLi00395	hyuA1	BLi00183	ybaS	BLi00223	yflP
BLi00039	yaaN	BLi00163	ybxA	BLi00101	ctsR	BLi00018	serS	BLi00020	ysfB	BLi00014	guaB	BLi00007	gyrA	BLi00017	pdxT	BLi00281	phoD	BLi00186	ybbC	BLi00053	yabE	BLi00058	sspF	BLi00394		BLi00067	subA	BLi00237		BLi00116	sigH	BLi00042	yaaQ	BLi00258	ybdH	BLi00207		BLi00103	mcsB	BLi00397		BLi00184	yxaJ	BLi00389	nucA
BLi00050	abrB1	BLi00165	ybaF	BLi00256		BLi00024	dgk	BLi00023	dck	BLi00015	dacA	BLi00028	dnaX	BLi00041	tmk	BLi00282	tatAD	BLi00187	nagZ	BLi00056	yabG	BLi00081	yabS	BLi00504	lipC	BLi00091	pabA	BLi00298	ycbJ	BLi00225	citS	BLi00047	yabB	BLi00362	ccdA1	BLi00255		BLi00105	radA	BLi00398		BLi00209		BLi00563
BLi00083	tilS	BLi00167	rplM	BLi00264	ycbP	BLi00027	tadA	BLi00070	yabM	BLi00016	pdxS	BLi00043	yaaR	BLi00069	spoVT	BLi00448	phy	BLi00188	amiE	BLi00073	yabP	BLi00082	yabT	BLi00524		BLi00245		BLi00299	ywhA	BLi00307		BLi00062	spoVG	BLi00390		BLi00269		BLi00106	disA	BLi00460	yclK	BLi00232	yyaL	BLi00565	ydcK
BLi00155	map1	BLi00181	pbpX	BLi00425	bsdA	BLi00030	recR	BLi00071	yabN	BLi00019	yojA	BLi00045	yaaT	BLi00305		BLi00711	yerA	BLi00189	murP	BLi00074	yabQ	BLi00171	cwlD	BLi00677	yhfK	BLi00246	yubF	BLi00329		BLi00370	nadE	BLi00104	clpC	BLi00413		BLi00323		BLi00303		BLi00495		BLi00279	blaI	BLi00706	yjiB1
BLi00164	ybaE	BLi00379	cah	BLi00462	yclM	BLi00054	rnmV	BLi00090	pabB	BLi00029	yaaK	BLi00046	yabA	BLi00385	mdaB	BLi01166	yitR	BLi00190	murR	BLi00076	yabR	BLi00173	gerD	BLi00976	yhcM	BLi00273		BLi00330	glcD	BLi00373	PutB	BLi00107	yacL	BLi00521		BLi00391	ybdM	BLi00343		BLi00539	ydbL	BLi00288	ycbG	BLi00982	yhcR
BLi00166	truA	BLi00474	gabT	BLi00578	cspC	BLi00055	rsmA	BLi00092	pabC	BLi00031	yaaL	BLi00049	rsmI	BLi00672	yeaA	BLi01299		BLi00191	murQ1	BLi00175	pdaB	BLi00185		BLi01374	yesU	BLi00278	blaR	BLi00375	ycgO1	BLi00374	rocA	BLi00169	yizA	BLi00636		BLi00442		BLi00366	ldh	BLi00629	yfmQ	BLi00289	garD	BLi00983	yhcS
BLi00200	rsiW	BLi00529	yojK	BLi00635	yoaF	BLi00066	pth	BLi00093	sul	BLi00044	holB	BLi00051	metS	BLi00693	purE	BLi01598	ptsG	BLi00214	ywbO	BLi00262		BLi00208		BLi01396	dppE	BLi00336	ybgA	BLi00408		BLi00445	ybfB	BLi00212		BLi00637	dltE	BLi00443		BLi00498	ycsF	BLi01215	yjzD	BLi00300	ydaB	BLi01090	hmoB
BLi00244		BLi00542	ydbP	BLi00669		BLi00084	hprT	BLi00096	yacF	BLi00048	yazA	BLi00052	yabD	BLi00694	purK	BLi01657		BLi00338		BLi00270		BLi00231	ybyB	BLi01397	ykfA	BLi00424	rocF2	BLi00487	ydhC	BLi00478		BLi00213	bmrA	BLi00751	rapK	BLi00447	ganA1	BLi00499	ycsG	BLi01240	mecA	BLi00377	ycgQ1	BLi01197	yitS
BLi00259	yvaQ	BLi00617	moaC	BLi00788	yflL	BLi00086	coaX	BLi00112	cysS	BLi00059	ispE	BLi00068	mfd	BLi00695	purB	BLi02030	nucB	BLi00339		BLi00285	ycbD	BLi00261		BLi01399	ykfC	BLi00446	ybfA	BLi00488	sdcS	BLi00536		BLi00216		BLi00753		BLi00549	ydcA	BLi00500	ycsI	BLi01312		BLi00378	ycgR1	BLi01580	yozG
BLi00260	xylF	BLi00742	yefA	BLi00870	yfiT	BLi00109	ispF	BLi00174	kbaA	BLi00060	purR	BLi00089	cysK	BLi00696	purC	BLi02130	nrnB	BLi00386		BLi00317	ytlI	BLi00263	vgb	BLi01420		BLi00449	yclF	BLi00543	ddl	BLi00559	rsbW	BLi00217	aadK	BLi00813	yfkO	BLi00638	pnbA	BLi00740		BLi01316	yjqB	BLi00407	sfp	BLi01596	ykvZ
BLi00265	ybgF	BLi00787	sdpR	BLi00954	yhzB	BLi00122	rplJ	BLi00192	ybbK	BLi00061	yabJ	BLi00108	ispD	BLi00701	purM	BLi02131	pflA	BLi00387	bglC1	BLi00368	ycgF	BLi00284	ycbC	BLi01421		BLi00456		BLi00591		BLi00596	rsiV	BLi00224	citT	BLi00839	ydhE	BLi00782		BLi00958	yhbD	BLi01443	yqaM	BLi00409		BLi01616	ykuC
BLi00266	ybgG	BLi00791	yflI	BLi01029		BLi00123	rplL	BLi00198	rocF1	BLi00063	glmU	BLi00118	secE	BLi00702	purN	BLi02461	resA2	BLi00479	ycnI	BLi00372	ycgL	BLi00340	mpr	BLi01493	ykoM	BLi00463	yclN	BLi00593		BLi00671	ydjN	BLi00243		BLi00889	ygaB	BLi00784		BLi01047	yheI	BLi01444	yqaO	BLi00444		BLi01691	ylaF
BLi00297	ybdO	BLi00797	treA	BLi01297		BLi00127	ybxF	BLi00215		BLi00064	prs	BLi00119	nusG	BLi00790	yflJ	BLi02560	gmuD1	BLi00480	ycnJ	BLi00404	lchAD	BLi00341	ycdF	BLi01750	sigE	BLi00464	yclO	BLi00603		BLi00738		BLi00301		BLi01012	yhdF	BLi00856	malR1	BLi01068	yhaO	BLi01445		BLi00492		BLi01699	ylaL
BLi00310	yczC	BLi00798	treR	BLi01351	xhlA1	BLi00128	rpsL	BLi00235		BLi00065	rplY	BLi00168	rpsI	BLi00969	yhcH	BLi02561	gmuC	BLi00481	ycnK	BLi00472	yczG	BLi00345	cwlJ	BLi01908	ymfD	BLi00465	yclP	BLi00634	pps1	BLi00749		BLi00302		BLi01017	yhdJ	BLi01053	yxkF	BLi01416	ohrB	BLi01450		BLi00493		BLi01931
BLi00350		BLi00841	yceI	BLi01389		BLi00129	rpsG	BLi00236		BLi00072	yabO	BLi00201	ybbP	BLi00995	glpK	BLi02563	gmuA	BLi00534	gsiB	BLi00520	ydaP	BLi00450		BLi01936		BLi00466	yclQ	BLi00639	iolF1	BLi00750		BLi00304		BLi01063	rapI	BLi01054	yheE	BLi01530	queF1	BLi01451		BLi00494	ulaA	BLi01988
BLi00351		BLi00957	cspR	BLi01458		BLi00134	rplD	BLi00238		BLi00085	ftsH	BLi00202	ybbR	BLi01058	yheA	BLi02672	pstB1	BLi00564	ydgH	BLi00545		BLi00451	yclG	BLi02037	sirA	BLi00473	gabR	BLi00682	yeaB	BLi00775	yfmM1	BLi00308	rtpA	BLi01064		BLi01182	yisV	BLi01667	adeC	BLi01453		BLi00512	ydaG	BLi01999
BLi00354	yceC	BLi00964	yhbJ	BLi01491	ykzB	BLi00136	rplB	BLi00277	ynaD	BLi00087	hslO	BLi00203	glmM	BLi01154	yvgL	BLi02673	pstB2	BLi00779	yflT	BLi00590		BLi00452	yczF	BLi02101		BLi00489		BLi00713	yerC	BLi00776	yfmL	BLi00332		BLi01181	yisS	BLi01193	yitJ	BLi01965	nrdI	BLi01579	yoaT	BLi00513	ydaH	BLi02189
BLi00356	yceE	BLi00966	yhcB	BLi01525	clpE	BLi00137	rpsS	BLi00296	yetN	BLi00088	yacD	BLi00218		BLi01155	yvgM	BLi02674	pstA	BLi00815	yfkM	BLi00631	yoqW	BLi00453	gerKA	BLi02288	yodL	BLi00491		BLi00720		BLi00781		BLi00333		BLi01192	metH	BLi01198	yitT	BLi01972		BLi01662	mreB1	BLi00526	mntH	BLi02213	yocH2
BLi00360	yceG	BLi00967		BLi01674	pdhA	BLi00139	rpsC	BLi00316	spaK	BLi00094	folB	BLi00219	yfnB	BLi01650	yknY	BLi02675	pstC	BLi00855	malA	BLi00667	ywaE	BLi00454	gerKC	BLi02363	yppE	BLi00514		BLi00722		BLi00785	nos	BLi00334		BLi01199	ipi	BLi01364	ggt	BLi02007		BLi01704	ctaA	BLi00541	fbpB	BLi02501	ripX
BLi00365	nasA	BLi00971	cspB	BLi01675	pdhB	BLi00140	rplP	BLi00325		BLi00095	folK	BLi00248		BLi01717	ylbG	BLi02676	pstS	BLi00857	malP	BLi00673		BLi00527	ydaS	BLi02364		BLi00589		BLi00759		BLi00794	yflB	BLi00335	licH1	BLi01288		BLi01388	mhqA	BLi02052	yneP	BLi01782	cysG	BLi00579		BLi02709	ywqH1
BLi00416		BLi01041	nhaC	BLi01676	pdhC	BLi00141	rpmC	BLi00347	cwlO	BLi00097	lysS	BLi00309	ycbK	BLi01777		BLi03075		BLi00863	xynP	BLi00674		BLi00528	ansB1	BLi02433	ansA1	BLi00705		BLi00789	yflK	BLi00899	ygaF	BLi00346	yceB	BLi01292		BLi01417		BLi02246	yocK	BLi01783	sirB	BLi00585		BLi02724	yqfF
BLi00417		BLi01081	trpP	BLi01677	pdhD	BLi00142	rpsQ	BLi00422	rocD	BLi00110	gltX	BLi00324	yvbK	BLi01779	cysP1	BLi03193		BLi00864	xynB	BLi00679	cotA	BLi00550	ydcC	BLi02495	sigF	BLi00724		BLi00793	ltaS1	BLi00901	ygzB	BLi00348		BLi01377		BLi01515	mtnW	BLi02264	cwlS	BLi01835	clpQ	BLi00633		BLi02770
BLi00430		BLi01097	fabH1	BLi01752	ylmA	BLi00143	rplN	BLi00535	ydbI	BLi00113	mrnC	BLi00326	yjbG	BLi01780	sat	BLi03194		BLi00866	ytcQ1	BLi00680		BLi00595	sigV	BLi02496	spoIIAB	BLi00726		BLi00819	yfkI	BLi00939	aroC	BLi00349		BLi01392	dppA	BLi01603	ykwB	BLi02331		BLi01836	clpY	BLi00689	yebC	BLi03077	ytpI
BLi00431		BLi01114	yhfR	BLi01943		BLi00144	rplX	BLi00537	ydbJ	BLi00114	yacO	BLi00337		BLi01781	cysC	BLi03435	pucF2	BLi00952	rpsN2	BLi00692	yebG	BLi00628	yoaR	BLi02497	spoIIAA	BLi00727	sapB	BLi00820	yfkH	BLi00947		BLi00364		BLi01393	dppB	BLi01645		BLi02519	yqkD	BLi01837	codY	BLi00691	yebE	BLi03120	acuA
BLi00432		BLi01123	epr	BLi01944	ycgS	BLi00145	rplE	BLi00538		BLi00115	yacP	BLi00352		BLi01957	ymaD	BLi03484	yirB	BLi01006	hmp	BLi00802		BLi00656	amyS	BLi02621	yqhP	BLi00735	gmuG	BLi00849	acoA	BLi01032	yhdU	BLi00376	ycgP	BLi01394	dppC	BLi01825	rbgA	BLi02551	yqjM	BLi02188	yvmB	BLi00712	yerB	BLi03299	yrpB
BLi00433		BLi01250	yjbI	BLi01994		BLi00146	rpsN1	BLi00555	rsbS	BLi00117	rpmG1	BLi00353		BLi02347	pbuX	BLi03770	cccB	BLi01031		BLi00803		BLi00708	yybP	BLi02695	ispH	BLi00737	swrC	BLi00850	acoB	BLi01042	galM	BLi00383	yckA	BLi01395	dppD	BLi02014	yoaW	BLi02890		BLi02192	yndH	BLi00734		BLi03352	yuxO
BLi00434		BLi01279	yngC	BLi02161	gltB	BLi00147	rpsH	BLi00556	rsbT	BLi00120	rplK	BLi00371	aroK	BLi02454		BLi03806	tuaB	BLi01035	yhdX	BLi00804		BLi00710	yezF	BLi02708	ywqI1	BLi00745	hsdSIB	BLi00851	acoC	BLi01065	yhzD	BLi00384	yckB	BLi01398	ykfB	BLi02016	resA1	BLi03128	ytxJ	BLi02193	yndG	BLi00875		BLi03460	yusF
BLi00436	yxiD	BLi01290	metC	BLi02162	gltA	BLi00148	rplF	BLi00557	rsbU	BLi00121	rplA	BLi00380		BLi02603	nusB	BLi03823	nrdG	BLi01046	nhaX	BLi00805		BLi00762	folE2	BLi02762		BLi00755		BLi00852	acoL	BLi01072	prsA	BLi00388	nin	BLi01400	ykfD	BLi02022	mhqR2	BLi03198		BLi02209	yozB	BLi00884	yfhP	BLi03546
BLi00459	yclJ	BLi01304	yoaU	BLi02239	rpsN3	BLi00149	rplR	BLi00558	rsbV	BLi00124	ybxB	BLi00382		BLi02741	hrcA	BLi03824	nrdD	BLi01148	yngI1	BLi00806		BLi00778	yfmB	BLi02791	yrkI	BLi00756		BLi00853	acoR	BLi01092	hemE	BLi00399		BLi01503	ykrL	BLi02056	yneR	BLi03271	yuaC	BLi02258	yocS	BLi00945	ygaO	BLi03559
BLi00461	tlpA1	BLi01401	ykgA	BLi02277	yhjC	BLi00151	rpmD	BLi00561	rsbX	BLi00125	rpoB	BLi00396	hyuB1	BLi02767	yrhD	BLi03919	ywmD	BLi01149	yhjO	BLi00807		BLi00783	yflN	BLi02847		BLi00772		BLi00922		BLi01093	hemH1	BLi00400		BLi01516	mtnB/mtnX	BLi02057	plsY	BLi03303		BLi02354	gpsB	BLi00950		BLi03560
BLi00468	ycnC	BLi01402	ykhA	BLi02393	ypiB	BLi00152	rplO	BLi00562	ydcI	BLi00126	rpoC	BLi00544	murF	BLi02776		BLi04130	yxkO	BLi01150		BLi00808		BLi00799		BLi02935	spoIIB	BLi00829		BLi01001	yhcZ	BLi01102	lplJ	BLi00410		BLi01517	mtnD	BLi02079	ywiC	BLi03305	yugS	BLi02370	dnaD	BLi00955	yhbA	BLi03585
BLi00475	yhdG	BLi01411	ykkE	BLi02395	aroE	BLi00153	secY	BLi00597	yrhL	BLi00130	fusA	BLi00551	alr1	BLi02874	yrrB	BLi04131	cydD	BLi01208	argB	BLi00809	yrbE	BLi00800		BLi03107	yttP	BLi00838		BLi01010	citA	BLi01125	pucR1	BLi00411		BLi01518	fosB	BLi02113		BLi03324	yugE	BLi02658	fhuD	BLi00985	yhcU	BLi03817	tagF
BLi00476	gabD	BLi01583		BLi02396	tyrA	BLi00154	adk	BLi00599		BLi00131	tuf	BLi00560	sigB	BLi02912	nadA	BLi04132	cydC	BLi01454		BLi00810		BLi00801		BLi03265	ktrB1	BLi01018	yhdK	BLi01052	msmX	BLi01137	rapG	BLi00412		BLi01519	ykvA	BLi02214	yocI	BLi03391	yuiA	BLi02810		BLi00998		BLi03822	pmi
BLi00482	nasB	BLi01767	pyrR	BLi02867	yrrK	BLi00156		BLi00621	ydiK	BLi00132	rpsJ	BLi00574		BLi03043	thrS	BLi04162	ahrC2	BLi01472		BLi00811		BLi00818	yfkJ	BLi03325		BLi01019	yhdL	BLi01057	yheB	BLi01170	yisK	BLi00439		BLi01955	yesF	BLi02312	ypmQ	BLi03712	yvdC	BLi02821		BLi01015	ydeE	BLi04085	yvqJ
BLi00483	nasC	BLi01768	pyrP	BLi02955	leuD	BLi00157	infA	BLi00630		BLi00133	rplC	BLi00615	gcp	BLi03871	ywpF	BLi04169		BLi01507	ykzE	BLi00823	yfkE	BLi00840		BLi03432	pksA	BLi01082	serC	BLi01059		BLi01189	yitI	BLi00440		BLi01985		BLi02313		BLi03715	yvdA	BLi03721	yvcN	BLi01016	ydeL	BLi04090	licR
BLi00484	nasD	BLi01769	pyrB	BLi02956	leuC	BLi00158	rpmJ	BLi00645	yrhO	BLi00135	rplW	BLi00624	groEL	BLi04079		BLi04259		BLi01529	queE	BLi00824	yfkD	BLi00874	yfhD	BLi03534	yvgT	BLi01083	hit	BLi01139	msmR	BLi01190		BLi00441		BLi01986		BLi02334	ypzA	BLi03732	hisF	BLi03724	yvcK	BLi01025		BLi04157
BLi00485	nasE	BLi01770	pyrC	BLi02957	leuB	BLi00159	rpsM	BLi00646	yrhP	BLi00138	rplV	BLi00675	sipS	BLi04081	dltB	BLi04265	feoB	BLi01615	ykyB	BLi00827	pdaA	BLi00879	sspK	BLi03646	rghR1	BLi01085	ecsA	BLi01140	msmE	BLi01224	appD1	BLi00503	kipR	BLi02089	ynfE	BLi02537	yqzH	BLi03737	hisG	BLi03725	yvcJ	BLi01026	yhdP	BLi04328
BLi00486	nasF	BLi01771	pyrAA	BLi02958	leuA	BLi00160	rpsK	BLi00652		BLi00150	rpsE	BLi00683	yeaC	BLi04150		BLi04266		BLi01622		BLi00858		BLi00888	sspE	BLi03716	yvcT	BLi01086	ecsB	BLi01141	amyD	BLi01225	appF1	BLi00515	ydzA	BLi02103		BLi02541		BLi03756		BLi03726	yvcI	BLi01027	cueR	BLi04346
BLi00508	mtlR	BLi01772	pyrAB	BLi02959	ilvC	BLi00162	rplQ	BLi00657	mdxR	BLi00161	rpoA	BLi00685	yebA	BLi04318	hsdM2	BLi04290		BLi01716	ylbF	BLi00859		BLi00948		BLi03733	hisA	BLi01087	ecsC	BLi01142	amyC	BLi01226	appA1	BLi00525	ydaF	BLi02104	iolA1	BLi02542		BLi03760	csbA	BLi03803		BLi01028	yhdT
BLi00532		BLi01773	pyrK	BLi02960	ilvH	BLi00182		BLi00670	ydjM	BLi00172	salA	BLi00697	purS	BLi04340		BLi04348	nagA	BLi02026	wrbA	BLi00892		BLi00978	yhcN	BLi03734	hisH	BLi01091	pbpF	BLi01143	melA	BLi01228	appC1	BLi00584		BLi02105	garR	BLi02554	rnz	BLi03894	ywnF	BLi03804	tuaD	BLi01034	yhdW1
BLi00547	ydbS	BLi01774	pyrD	BLi02961	ilvB	BLi00199	sigW	BLi00676		BLi00239		BLi00698	purQ	BLi05045		BLi04349	nagB	BLi02071	narI	BLi00893		BLi00980	yhcQ	BLi03736	hisD	BLi01107		BLi01241		BLi01229		BLi00618	rex	BLi02106	fadE1	BLi02926		BLi04021	ywcH	BLi03805	tuaC	BLi01061	hemZ
BLi00548	ydbT	BLi01776	pyrE	BLi02962		BLi00204	glmS	BLi00715	pcrA	BLi00381		BLi00699	purL			BLi04350	yvoA	BLi02072	narJ	BLi00894		BLi00986	yhcV	BLi03854	ptpZ	BLi01203	yitU	BLi01242		BLi01244		BLi00619	tatAY	BLi02233		BLi02927		BLi04136		BLi03807	tuaA	BLi01078	scoC
BLi00573		BLi01869	swrB	BLi03272		BLi00205		BLi00744	hsdM1	BLi00421	rocR	BLi00700	purF			BLi04351	murQ2	BLi02073	narH	BLi00895		BLi01003	yhdB	BLi03855	tkmA	BLi01213	yubB1	BLi01243		BLi01246	coiA	BLi00620	tatCY	BLi02543		BLi03003	lcfA	BLi04289	gntZ	BLi03907	btr	BLi01098	yhfE
BLi00594		BLi02211	yocC	BLi03409	yuzD	BLi00220	ybxG	BLi00760	yfmR	BLi00470	nfrA1	BLi00703	purH			BLi04352	nagP	BLi02074	narG	BLi00896		BLi01005	nsrR	BLi03951	racA	BLi01238	spx	BLi01245		BLi01247	pepF	BLi00666	tyrZ	BLi02593	spo0A	BLi03189	gltP			BLi04260		BLi01180	degA
BLi00654		BLi02248	yozC	BLi03665	gapA	BLi00241		BLi00786	sdpI	BLi00533	ydbB	BLi00704	purD					BLi02081	narK	BLi00951		BLi01043	ydhH	BLi04018	sacT	BLi01285	yjcH	BLi01286		BLi01419		BLi00684	yeaD	BLi02625	yqhL	BLi03398	sufA			BLi05012		BLi01280	galE1
BLi00655	yjeA	BLi02275	yodC	BLi03666	cggR	BLi00249		BLi00821	yfkF	BLi00554	rsbR1	BLi00877	yfhG					BLi02215		BLi00956	yhbB	BLi01044		BLi04075	ywoD	BLi01354		BLi01298	maa	BLi01427		BLi00795	yflA1	BLi02635	sinI	BLi03442				BLi05020		BLi01287
BLi00688	pbuG	BLi02292	yozE	BLi03755		BLi00275	glnK	BLi00828		BLi00581	yybA	BLi00878	yfhH					BLi02235		BLi00962	prkA	BLi01045		BLi05041		BLi01355	yjmD	BLi01434		BLi01509	kinE	BLi00814	yfkN	BLi02636	sinR	BLi03536						BLi01289	metI
BLi00728	opuE	BLi02316	yplP	BLi03849	alsR	BLi00276	glnL	BLi00837	yfjL	BLi00582	paiA	BLi00940	thiC					BLi02273		BLi00963	yhbH	BLi01049	yheG			BLi01356	uxuA1	BLi01436		BLi01510	ogt	BLi00848		BLi02654	yqgW	BLi03741	pelC					BLi01408	ykkA
BLi00741	dagK	BLi02397	hisC	BLi03889	nrgB	BLi00280	penP	BLi00900	perR1	BLi00583	paiB	BLi00942	ssuA					BLi02274	yodB	BLi00979	yhcO	BLi01050	sspB			BLi01357	yjmF	BLi01437		BLi01535		BLi00872	yfhB	BLi02734	deoC	BLi03747	yfiV					BLi01455
BLi00757	yfmT	BLi02398	trpA	BLi04022	nfrA2	BLi00306		BLi00933		BLi00612	ydiB	BLi00944	ssuD					BLi02302	msrB	BLi01007	spoVR	BLi01051				BLi01358		BLi01438	yqaH	BLi01594	ykvY	BLi00873	yfhC	BLi02785		BLi03989	pobA					BLi01470
BLi00758	yfmS	BLi02400	trpF	BLi04061	ywbC	BLi00311	yccF	BLi00934		BLi00613	ydiC	BLi00970	yhcI					BLi02303	msrA	BLi01020	sigM	BLi01055	yheD			BLi01359	exuT	BLi01439		BLi01636	ykuV	BLi00876	yfhF	BLi03119	acsA	BLi03994	dmpC					BLi01496	ykoW
BLi00792	map2	BLi02401	trpC	BLi04134	cydA	BLi00315	spaR	BLi00935		BLi00614	ydiD	BLi00977						BLi02314	ypmP	BLi01021	yrkC1	BLi01060	yhaX			BLi01418	guaD	BLi01440	yqaJ	BLi01668	rnjA	BLi00880	yfhJ	BLi03159		BLi03995						BLi01498	ykoY
BLi00812		BLi02446	serA	BLi04135	ywcJ	BLi00320		BLi00987	yhcW	BLi00647		BLi01014						BLi02588	yqzF	BLi01024		BLi01071	yhaL			BLi01428		BLi01441	yqaK	BLi01693	ylaH	BLi00902	ygxA	BLi03160		BLi03996						BLi01499	sigI
BLi00816		BLi02587	bkdR	BLi04141	ansR	BLi00321		BLi00990	yrhG	BLi00686	guaA	BLi01033	yhdV					BLi02592		BLi01048	yheH	BLi01088	yhaA1			BLi01429	yqaB	BLi01442	yqaL	BLi01740	murB	BLi00936		BLi03161		BLi04304	yvfU					BLi01601	splA
BLi00817		BLi02756	yqeK	BLi04286	gntR	BLi00355	yceD	BLi01008	lytE	BLi00731	gatA	BLi01036	yhdY					BLi02820		BLi01056	yheC	BLi01099	ynzH			BLi01435		BLi01446		BLi01746	ftsZ	BLi00959	yhbE	BLi03170	ytbQ	BLi05014						BLi01619	ykuE
BLi00826	yfjT	BLi02920	spo0B	BLi04287	gntK	BLi00357	yceF	BLi01013	yhdH	BLi00732	gatB	BLi01037	srtN					BLi02835	cat	BLi01074		BLi01116	yhfW			BLi01477		BLi01452	yqaN	BLi01747	bpr2	BLi00960	yhbF	BLi03171	ytaP	BLi05052	sspM					BLi01628	ccpC
BLi00831	yfjP	BLi02954	ysoA	BLi05050	ykoL	BLi00358		BLi01066	natA	BLi00739		BLi01070	yhaM					BLi02964	gdhA	BLi01080	yhzF	BLi01117	yhxC			BLi01575	queF2	BLi01469		BLi01873	frr	BLi00981		BLi03177	yttB							BLi01723	ylbM
BLi00867		BLi03033	rplT			BLi00359		BLi01067	natB	BLi00761		BLi01094	hemY					BLi03031	ysdB	BLi01089	yhfA	BLi01118	yhzC			BLi01655	sipT	BLi01576		BLi01913		BLi01002	yhdA	BLi03267	yuaE							BLi01729	bshC
BLi00868		BLi03034	rpmI			BLi00361	yceH	BLi01101	yhfI	BLi00773	yfmP	BLi01156	addB					BLi03084	argG	BLi01104	yhfM	BLi01147	cotJC			BLi01685	yktC	BLi01581	yoaS	BLi01915	rodZ	BLi01011		BLi03327								BLi01739	murG
BLi00890	ygaC	BLi03035	infC			BLi00418	tcyC	BLi01195	yitL	BLi00825	yfkA	BLi01157	addA					BLi03127		BLi01108	yhfN	BLi01152				BLi01686	ykzC	BLi01609	kinA	BLi01990	ynbA	BLi01040	dat	BLi03405								BLi01741	divIB
BLi00989	ydiF2	BLi03178				BLi00419	tcyB	BLi01204	yitV	BLi00881	csbB	BLi01159	sbcC					BLi03204	ytkD	BLi01145	cotJA	BLi01153	yhjR1			BLi01687	ylaA	BLi01621	ykuI	BLi02005		BLi01062	yhaR	BLi03431	ymcC							BLi01755	ylmC
BLi00996	glpD	BLi03294				BLi00420	tcyA	BLi01227	appB1	BLi00882		BLi01259	tenA					BLi03206	ytkC	BLi01146	cotJB	BLi01178	yisR			BLi01688	ylaB	BLi01627	ykuL	BLi02042	yneJ	BLi01119	comK	BLi03458	yusD							BLi01907	ymfC
BLi00999		BLi03386	yuiF			BLi00435		BLi01232	oppA	BLi00883	yfhO	BLi01260	tenI					BLi03214	rpmE1	BLi01160	gerPF	BLi01201				BLi01689	ylaC	BLi01702	ylaO	BLi02043	yneK	BLi01121	yhjE	BLi03491								BLi01909	ymfF
BLi01000	yhcY	BLi03438				BLi00437	yxiC1	BLi01233	oppB	BLi00891	ygaD	BLi01261	thiO					BLi03412	thrB	BLi01161	gerPE	BLi01206	argC			BLi01690	ylaD	BLi01730	mraZ	BLi02199	yobV	BLi01122	sipV	BLi03658								BLi01910	ymfH
BLi01038		BLi03525	yvsG			BLi00438		BLi01234	oppC	BLi00932		BLi01262	thiS					BLi03413	thrC2	BLi01162	gerPD	BLi01207	argJ			BLi01718	ylbH	BLi01745	ftsA	BLi02227	yxiC2	BLi01138		BLi03705	yqiG							BLi01921	spoVS
BLi01175		BLi03568				BLi00467	ycnB1	BLi01235	oppD	BLi00988	yhcX	BLi01263	thiG					BLi03414	hom	BLi01163	gerPC	BLi01209	argD			BLi01727	ylbP	BLi01756	ylmD	BLi02228		BLi01158	sbcD	BLi03738	hisZ							BLi01961	miaA
BLi01200	guaC	BLi03664	pgk			BLi00471	ycnE	BLi01253	yjbL	BLi00994	glpF	BLi01264	thiF					BLi03434	pucG	BLi01164	gerPB	BLi01210	carA			BLi01804	yloU	BLi01758	sepF	BLi02250	yjbB	BLi01167	yisI	BLi03980	ywhB							BLi02094	ywgB
BLi01218	med	BLi03671				BLi00477	ywfM	BLi01254	yjbM	BLi00997	pgcA	BLi01265	thiD					BLi03441	yurI	BLi01165	gerPA	BLi01211	carB			BLi01895	ylxY	BLi01759	ylmG	BLi02251		BLi01171	rsgA	BLi04177	pepT							BLi02133	dacC
BLi01231	trpS	BLi03764	swrA2			BLi00490		BLi01255	ppnK1	BLi01022	plsC	BLi01266	fabI					BLi03553	copA	BLi01168	cotH	BLi01212	argF			BLi01896	mlpA	BLi01829	sucC	BLi02284	yodJ	BLi01172	yisL	BLi05004								BLi02163	gltC
BLi01237	yjbC	BLi03850	ywrD			BLi00496		BLi01314	yezG	BLi01039	yheN1	BLi01307	yyaH					BLi03554	copZ	BLi01169		BLi01217	yjaV			BLi01903	rnjB	BLi01906	ftsK	BLi02343	ypbR	BLi01194		BLi05015								BLi02170	yjiB2
BLi01251	cwlQ	BLi03851	ywrC			BLi00497	ycsE	BLi01315	yeeF	BLi01069	sbcE	BLi01447						BLi03885		BLi01174	asnO	BLi01223	yjaZ			BLi01919	rny	BLi01920	ymdB	BLi02378	panB	BLi01205	yitW	BLi05046	phrK							BLi02187
BLi01252	yjbK	BLi03860	ywpJ			BLi00517	lrpC	BLi01406		BLi01079	yhaH	BLi01531						BLi03944	ntdC	BLi01179		BLi01230	yjbA			BLi01923	tdh	BLi01978		BLi02383	mgsA	BLi01293		BLi05058	yrzI							BLi02201	czrA
BLi01282	yngA	BLi03861	glcR			BLi00518	topB	BLi01430		BLi01221	fabH2	BLi01533						BLi03990	pcaK	BLi01191		BLi01248	yizD			BLi01924	kbl	BLi01995		BLi02389	qcrC	BLi01294	pbpE1									BLi02218	yyaQ
BLi01308	iseA	BLi04016	sacA1			BLi00531	ydbA	BLi01431		BLi01222	fabF	BLi01534						BLi03991		BLi01196		BLi01267	cotO			BLi01958	ebrB	BLi01996		BLi02390	qcrB	BLi01365	yesL									BLi02224
BLi01309	yocH1	BLi04023	yhaA2			BLi00540	ydbM	BLi01505	pbpC	BLi01236	oppF	BLi01542						BLi03992		BLi01202		BLi01275				BLi01962	hfq	BLi02001		BLi02426	fni	BLi01366	yesM									BLi02238
BLi01327	xtmA	BLi04129	pelA			BLi00546	cshA	BLi01521	kinD	BLi01256	yjbO	BLi01593	zosA					BLi04156	yhdW2	BLi01214	yjzC	BLi01306	yoaV			BLi01980		BLi02004	yoaO	BLi02427	ypfD	BLi01367	yesN									BLi02262	yojN
BLi01328	xtmB	BLi04194				BLi00552	ndoAI	BLi01536		BLi01532		BLi01635	ykuU					BLi04168	gmuD2	BLi01216	yjaU	BLi01360				BLi02000	ydjC	BLi02061	araR1	BLi02444	ribU	BLi01368	yesO									BLi02263	yojM
BLi01329	xkdE	BLi04199				BLi00553	ndoA	BLi01566		BLi01570		BLi01639	mobA					BLi04196	katE	BLi01220	yjzB	BLi01361	spoIISA			BLi02006	rok2	BLi02062		BLi02499	pupG	BLi01376	yesW									BLi02318	ypkP
BLi01330	xkdF	BLi04200				BLi00586	ydeO	BLi01582		BLi01573	yolD	BLi01665	kinC					BLi04237	avtA	BLi01268	cotZ	BLi01407				BLi02033	yneA	BLi02065		BLi02500	drm	BLi01378										BLi02319	dfrA
BLi01331	xkdG	BLi04214	bglH			BLi00592	ydgF	BLi01585		BLi01640	moeB	BLi01666	ktrC					BLi04238		BLi01269	cotY	BLi01415	ohrR			BLi02059	parE	BLi02091		BLi02534		BLi01379	yesX									BLi02329	metA
BLi01333	xkdH	BLi04215	bglP			BLi00598	ydgK1	BLi01607	ykwD	BLi01648	yknW	BLi01705	ctaB					BLi04239		BLi01270	cotX	BLi01423	isp			BLi02064	araA1	BLi02109		BLi02556		BLi01380										BLi02341
BLi01334	xkdI	BLi04233	ydaK			BLi00600		BLi01632	ykuQ	BLi01649	yknX	BLi01706	ctaC					BLi04240		BLi01271	cotW	BLi01424	ykzD			BLi02115	uxuB	BLi02111	manR	BLi02557		BLi01381	yesY									BLi02362	yppF
BLi01337	xkdK	BLi04268	yxdM2			BLi00611	thiL	BLi01660	ampS	BLi01651	yknZ	BLi01708	ctaE					BLi04241		BLi01272	cotV	BLi01456				BLi02117		BLi02116	uxuA2	BLi02558		BLi01382	yesZ									BLi02366	recU
BLi01338	xkdM	BLi04269	yxdL2			BLi00616	ydiF1	BLi01683	yktB	BLi01725	rpmF	BLi01709	ctaF							BLi01276	spoVIF	BLi01460	yqaQ			BLi02174	yoaE	BLi02118		BLi02568	polY	BLi01391	proG									BLi02387	ypjB
BLi01341	xkdO	BLi04271	yxdJ1			BLi00622	ydiL	BLi01692	ylaG	BLi01778	cysH1	BLi01710	ctaG							BLi01281	yngB	BLi01495	ykoV			BLi02194	yobS	BLi02119		BLi02630	gcvPA	BLi01497	ykoX									BLi02420	gpsA
BLi01342	xkdP					BLi00623	groES	BLi01719	ylbI	BLi01784	sirC	BLi01733	pbpB							BLi01313		BLi01501	sspD			BLi02195	yobT	BLi02120		BLi02652	yqgY	BLi01500	rsgI									BLi02437	ypbG
BLi01343	xkdQ					BLi00640	ydjF	BLi01722	ylbL	BLi01791	yloY	BLi01735	murE							BLi01487	yrkC2	BLi01506				BLi02203		BLi02124	aseR	BLi02659	yqgS	BLi01502	ykrK									BLi02440	ypbD
BLi01344	xkdR					BLi00641	ydjG	BLi01731	mraW	BLi01792	priA	BLi01736	mraY							BLi01489	ydfS	BLi01513	mtnU			BLi02204	yocA	BLi02220		BLi02660	glcK	BLi01520										BLi02476	ypuD
BLi01345	xkdS					BLi00642	ydjH	BLi01732	ftsL	BLi01793	def	BLi01737	murD							BLi01494	ykoU	BLi01527	queC			BLi02261	yojO	BLi02244	yisT	BLi02687		BLi01595										BLi02486	lysA
BLi01346	xkdT					BLi00643	ydjI	BLi01757	ylmE	BLi01794	fmt	BLi01742	ylxW							BLi01526	ykvI	BLi01528	queD			BLi02310	ypmS	BLi02320	ypjQ	BLi02693	cshB	BLi01605	fabG1									BLi02514	ydgC
BLi01347	xkdU					BLi00644		BLi01760	ylmH	BLi01795	yloM	BLi01761	divIVA							BLi01588	ykvS	BLi01610	patA			BLi02330	ugtP	BLi02367	ponA	BLi02704		BLi01606	ykwC									BLi02515	ydgD
BLi01348						BLi00648		BLi01785	yloA	BLi01796	yloN	BLi01806	sdaAB							BLi01591	ykvU	BLi01634	ykuS			BLi02349	ypwA	BLi02408	ndk	BLi02705		BLi01626	abbA									BLi02547	yqjQ
BLi01349	xkdV1					BLi00649		BLi01787	yloC	BLi01797	prpC	BLi01807	sdaAA							BLi01592	stoA	BLi01697	ylaJ			BLi02371	asnS	BLi02435	gudB	BLi02706		BLi01637	rok1									BLi02548	yqjP
BLi01352	xhlB1					BLi00658	yvdF	BLi01790	rpoZ	BLi01809	fapR	BLi01808	recG							BLi01602	splB	BLi01701	ylaN			BLi02372	aspB	BLi02439	ypbE	BLi02707	ywqJ	BLi01641	moeA									BLi02552	yqjL
BLi01353	xlyA					BLi00659	mdxE	BLi01798	prkC	BLi01810	plsX	BLi01821	ylqD							BLi01617	ldt	BLi01712	ylbB			BLi02373	ypmB	BLi02473	ribA	BLi02714	yqxD	BLi01642	mobB									BLi02559	gmuR
BLi01387	steT					BLi00660	mdxF	BLi01799	cpgA	BLi01811	fabD	BLi01822	rimM							BLi01638	yknT	BLi01713	ylbC			BLi02374	ypmA	BLi02474	ribE	BLi02723	yqfG	BLi01643	moaE									BLi02589	yqiK
BLi01412	proB					BLi00661	mdxG	BLi01800	rpe	BLi01812	fabG2	BLi01871	tsf							BLi01661	ykpC	BLi01726	gerR			BLi02375	dinG	BLi02475	ribD	BLi02779	thrC1	BLi01644	moaD									BLi02651	mgsR
BLi01414	ohrA					BLi00662	yvdJ	BLi01803	rpmB	BLi01813	acpP	BLi01874	uppS							BLi01684	ykzI	BLi01734	spoVD			BLi02381	bshA	BLi02482	ypuA	BLi02784	bmrR	BLi01646	yknU									BLi02720	era
BLi01422	metE					BLi00663	yvdK	BLi01814	rnc	BLi01815	smc	BLi01877	rasP							BLi01696	ylaI	BLi01751	sigG			BLi02385	ypjD	BLi02585	bcd	BLi02796		BLi01647	yknV									BLi02748	holA
BLi01426	mgtE					BLi00664	malL	BLi01817	ylxM	BLi01816	ftsY	BLi01878	proS							BLi01698	ylaK	BLi01786	yloB			BLi02386	ypjC	BLi02586	ptb	BLi02797		BLi01658	ykpA									BLi02749
BLi01524	motA					BLi00665	pgcM	BLi01819	rpsP	BLi01818	ffh	BLi01879	polC							BLi01700	ylaM	BLi01802	spoVM			BLi02404	aroH	BLi02668	yqgM	BLi02819		BLi01680	slp									BLi02837	adaB
BLi01569						BLi00714	pcrB	BLi01830	sucD	BLi01870	rpsB	BLi01884	rimP							BLi01714	ylbD	BLi01912	ymfJ			BLi02421	engA	BLi02688		BLi02832	levR	BLi01694	yhjH									BLi02858	yrrS
BLi01604	mcpC					BLi00716	ligA	BLi01831	dprA	BLi01875	cdsA	BLi01885	nusA							BLi01715	ylbE2	BLi01927	cotE			BLi02468	scpA	BLi02713	dnaG	BLi02855	mtnN	BLi01695	yhjG									BLi02907
BLi01612	yxaI					BLi00717	yerH	BLi01832	topA	BLi01911	ymfI	BLi01886	ylxR							BLi01720	ylbJ	BLi01945				BLi02538	yqjV	BLi02722	dgkA	BLi02918	pheB	BLi01707	ctaD									BLi02948	ysxD
BLi01613	yxiO					BLi00718		BLi01833	trmFO	BLi02009	yvdT	BLi01887	rplGA							BLi01728	ylbQ	BLi01951				BLi02539	yqjT	BLi02725	phoH	BLi02976		BLi01711	ylbA2									BLi03010
BLi01614	cheV					BLi00730	gatC	BLi01872	pyrH	BLi02100		BLi01888	infB							BLi01738	spoVE	BLi01960	ymaF			BLi02540	coaA	BLi02816		BLi03019	cstA	BLi01748	bpr1									BLi03055	ytaF
BLi01624	ykuJ					BLi00733		BLi01876	lspC	BLi02126	ydeI	BLi01890	rbfA							BLi01749	spoIIGA	BLi01974	cwlC			BLi02580	bkdB	BLi02836	adaA	BLi03071	ytsJ	BLi01805	yloV									BLi03131	murC
BLi01653	fruK1					BLi00736	yerO	BLi01891	truB	BLi02134	ndh	BLi01916	pgsA							BLi01801	thiN	BLi01989	spoVK			BLi02581	bkdAB	BLi02842	yjjA	BLi03072	dnaE	BLi01823	trmD									BLi03146	ytlQ
BLi01671	ykrB					BLi00743	hsdSIA	BLi01892	ribC	BLi02376	panD	BLi01917	cinA							BLi01897	ymxH	BLi02003				BLi02582	bkdAA	BLi02978		BLi03097		BLi01889	ylxP									BLi03156	ytfP
BLi01682	yktA					BLi00754		BLi01894	pnpA	BLi02379	birA	BLi01918	recA							BLi01898	spoVFA	BLi02017	ydbD1			BLi02583	lpdV	BLi02999	etfA	BLi03098	ytcI	BLi01901	dapG									BLi03210	ytjA
BLi01765	lspA					BLi00774	yfmO	BLi01925	ymcB	BLi02409	hepT	BLi01928	mutS1							BLi01899	spoVFB	BLi02018				BLi02584	buk	BLi03000	etfB	BLi03140	ytnP	BLi01902	dapA1									BLi03306	yugP
BLi01838	flgB					BLi00777	yfmJ	BLi01926	ymcA	BLi02411	hepS	BLi01929	mutL							BLi01900	asd	BLi02034	yneB			BLi02626	opuAC	BLi03001	fadB	BLi03147	ytlP	BLi01935										BLi03313
BLi01841	fliF					BLi00832	yfjO	BLi01991	ynbB	BLi02434	ypdA	BLi01930	yjcS							BLi01904	ymfB	BLi02035	ynzC			BLi02627	opuAB	BLi03002	fadR	BLi03192	ytoA	BLi01953	yezE									BLi03330	yuxJ
BLi01844	fliI					BLi00847		BLi02036	tkt	BLi02441	recQ	BLi01932								BLi01905	ylzJ	BLi02045	sspP			BLi02664	yggP	BLi03009	rnhC	BLi03208	ytkA	BLi01971										BLi03357	comP2
BLi01846	ylxF					BLi00854		BLi02047	citB	BLi02503	fur	BLi01954	yesE							BLi01922		BLi02046	sspO			BLi02669	yqgL	BLi03028	araA2	BLi03285		BLi02011	yvdR									BLi03359	comQ
BLi01847	fliK					BLi00860		BLi02048	yneN	BLi02524	yqjZ	BLi01966	nrdE							BLi01950	yraD	BLi02049				BLi02700		BLi03039	lytT	BLi03300	yugU	BLi02012	speG									BLi03372	yueE
BLi01848	flgD					BLi00871	mprF	BLi02060	parC	BLi02596	ahrC1	BLi01967	nrdF							BLi01952	ydhD	BLi02050	sspN			BLi02715	yqfL	BLi03058	phoR	BLi03314	pgi	BLi02040	ccdA2									BLi03381	adeR
BLi01850	ylzI					BLi00885	yfhQ	BLi02063	araD1	BLi02600	yqiC	BLi01968	ymaB							BLi01956		BLi02051	tlp			BLi02759	aroD	BLi03093	ppnK2	BLi03383		BLi02090	ykkB									BLi03388	yuiD
BLi01851	fliL					BLi00887	fabL	BLi02069	alsT	BLi02601	yqiB	BLi01973	yjlA							BLi02019		BLi02053	yneQ			BLi02827	sacC	BLi03136	ytoQ	BLi03384	yuiH	BLi02095	ywoF									BLi03399	dapF
BLi01853	fliY					BLi00897	ygaE	BLi02259	odhB	BLi02679	sodA	BLi02010	yvdS							BLi02020		BLi02058	yneT			BLi02828	levG	BLi03164	yteS	BLi03459	yusE	BLi02102										BLi03401	yuzB
BLi01855	fliZ					BLi00898	gsaB	BLi02260	odhA	BLi02683	ispG	BLi02041	yneI							BLi02044	cotM	BLi02082				BLi02851	yrhH	BLi03165	yteR	BLi03477		BLi02112										BLi03440
BLi01856	fliP					BLi00991		BLi02285	deoD	BLi02686	zur	BLi02147								BLi02067		BLi02083				BLi02856	yrrT	BLi03168	ytcQ2	BLi03486	citG	BLi02146	yrkL									BLi03470	yusU
BLi01858	fliR					BLi00992	yogA	BLi02304	ypoP	BLi02735	yqeV	BLi02184	csaA							BLi02068	ynfC	BLi02114				BLi02876	yrvO	BLi03169	ytcP	BLi03529	gmuE	BLi02191	yndJ									BLi03471
BLi01859	flhB					BLi00993	glpP	BLi02305		BLi02736	yqeU	BLi02190								BLi02070		BLi02128	glcU			BLi02878	yrvN	BLi03266		BLi03537	bdbC	BLi02240	mutT									BLi03474	yfiZ
BLi01860	flhA					BLi01009	citR	BLi02309	ypmT	BLi02737	yqeT	BLi02353	ypsC							BLi02097	adhA	BLi02129	yngK			BLi02889	recJ	BLi03353	comA	BLi03538	bdbD	BLi02249	dhaS									BLi03499	yvqK
BLi01861	flhF					BLi01075		BLi02322	ypiP	BLi02739	dnaK	BLi02359	ypqE							BLi02136		BLi02138				BLi02933	radC	BLi03400	yutK	BLi03561	yuxG	BLi02252										BLi03547
BLi01862	ylxH					BLi01076	yhaJ	BLi02323	yphP	BLi02742	hemN	BLi02388	ypjA							BLi02137		BLi02139	yngE			BLi02934	maf	BLi03402	yutJ	BLi03595		BLi02300										BLi03702	dapA2
BLi01863	cheB					BLi01077	yhaI	BLi02332	cspD	BLi02818		BLi02410	menH							BLi02141	yngG	BLi02140	yngF			BLi02994	sdhC	BLi03472	yusV	BLi03596		BLi02325	ypgR									BLi03754	yvkN
BLi01864	cheA					BLi01095	yhgD	BLi02338	ypdQ	BLi02852	yrhC	BLi02412	mtrB							BLi02143	accC1	BLi02142	yngHB			BLi03027	araB	BLi03475	yfiY	BLi03597		BLi02326	ypgQ									BLi03792	degV
BLi01866	cheC					BLi01096	yhgE	BLi02355	ypsA	BLi02853	mccB	BLi02432	prsW							BLi02144	yngI2	BLi02148	proA2			BLi03030	ysdC	BLi03501		BLi03745	lgt	BLi02327	bsaA									BLi03852	ywrB
BLi01867	cheD					BLi01100	gltT	BLi02357	yprB	BLi02860	greA	BLi02453								BLi02145	yngJ	BLi02150	proH			BLi03048	ytcG	BLi03502		BLi03771	yvjA	BLi02328	fhs									BLi03853	ywrA
BLi01868	sigD					BLi01105	lmmR	BLi02358	yprA	BLi02861	udk	BLi02456	resE							BLi02149	proJ	BLi02172	pps2			BLi03049		BLi03503		BLi03818	tagD	BLi02350	ypvA									BLi03950	ywkD
BLi01942	tetB					BLi01106	azlC	BLi02377	panC	BLi02862	yrrO	BLi02458	resD							BLi02151	yetF	BLi02182	expZ			BLi03059	phoP2	BLi03507		BLi03819	tagA	BLi02368	ypoC									BLi04049	xylR
BLi01948	yjiC					BLi01126	pucH	BLi02380	cca	BLi02863	yrrN	BLi02462	rluB							BLi02153	cysP2	BLi02185	aprX			BLi03076	nrnA	BLi03511		BLi03820	tagB	BLi02369	nth									BLi04098
BLi01964	ymzA					BLi01144	yhjN	BLi02382	bshB	BLi02873	yrrC	BLi02511	yqxK							BLi02154	cysH2	BLi02230				BLi03085	moaB	BLi03512	uxaA	BLi03906	feuA	BLi02391	qcrA									BLi04105	yxlF
BLi01992	glnR					BLi01219	comZ	BLi02384	dapB	BLi02875	trmU	BLi02512	nudF							BLi02155	yitD	BLi02236	yisY			BLi03106	hisJ	BLi03513	uxaB	BLi03915	moaA	BLi02417	yphF									BLi04109	sigY
BLi01993	glnA					BLi01249	yjbH	BLi02407	cheR	BLi02898	queA	BLi02595	recN							BLi02156	yitE	BLi02243	yndM			BLi03113		BLi03514	exuR	BLi03929	atpH	BLi02418	yphE									BLi04144	yxdJ2
BLi02027						BLi01258	yjbQ	BLi02414	hbs	BLi02909	yrbC	BLi02597	yqxC1							BLi02157	yitF	BLi02271	yoaJ			BLi03132	sftA	BLi03515	yjmB	BLi03932	atpB	BLi02455	phoP1									BLi04184
BLi02028						BLi01277	yjcD	BLi02477		BLi02931	mreC	BLi02598	dxs							BLi02158	yitG	BLi02290	yozD			BLi03138	ytzB	BLi03516	uxaC	BLi03947	ntdR	BLi02459	resC									BLi04261
BLi02029	thyA					BLi01283	yjcF	BLi02480	rapA2	BLi02979		BLi02599	ispA							BLi02159	ykoT	BLi02296	yodQ			BLi03279		BLi03533	helD	BLi03981		BLi02460	resB
BLi02039	ynzD					BLi01284	yjcG	BLi02481	ppiB	BLi02990		BLi02602	folD							BLi02165		BLi02297	yodR			BLi03280		BLi03545		BLi03986		BLi02479
BLi02096	brnQ					BLi01300	cysL	BLi02523	yqkA	BLi03014		BLi02604	yqhY							BLi02166		BLi02315	ilvA			BLi03293	yulF	BLi03639		BLi04012	ung	BLi02509
BLi02107	manA					BLi01302	cysJ	BLi02571	yqjE	BLi03081	ytkK	BLi02605	accC2							BLi02186	ynzE	BLi02317	yplQ			BLi03328	kapB	BLi03674	lutB	BLi04019	vpr	BLi02510
BLi02108	manP					BLi01303	cysI	BLi02616	efp	BLi03088	tpx	BLi02606	accB							BLi02200	yobW	BLi02351	yptA			BLi03358	comX	BLi03675	lutA	BLi04026		BLi02516	yqkF
BLi02183	mcpB1					BLi01317	xkdA	BLi02617	papA	BLi03091	yteJ	BLi02629	gcvPB							BLi02202	ymaE	BLi02392	ypiF			BLi03360	degQ	BLi03746	hprK	BLi04094	mmgD	BLi02550	yqjN
BLi02210						BLi01318	xre	BLi02618	yqhS	BLi03133	ytpR	BLi02631	gcvT							BLi02205		BLi02416	spoIVA			BLi03380		BLi03825	kdgT	BLi04095	mmgE	BLi02578	yqiW
BLi02216	yjfB					BLi01339	xkdN	BLi02624	lipM	BLi03135	ytpP	BLi02710	cccA							BLi02206		BLi02423	seaA			BLi03393	yumC	BLi03826	kdgA	BLi04096	yqiQ	BLi02623	mntR
BLi02226	ypfA					BLi01350	xkdV2	BLi02637	tasA	BLi03137	ytoP	BLi02731	yqeY							BLi02207		BLi02424	yphA			BLi03463	yusI	BLi03827	kdgK1	BLi04102	yweA2	BLi02647	comGB
BLi02245	azoR1					BLi01362	pit	BLi02638	sipW	BLi03148	ytkP	BLi02732	rpsU							BLi02208		BLi02425	ypzI			BLi03473	yfhA	BLi03828	kdgR1	BLi04140	ansA3	BLi02728	yqfB
BLi02247	yozO					BLi01363	ykaA	BLi02639	yqxM	BLi03150		BLi02743	lepA							BLi02234	cotD1	BLi02430	ypeB			BLi03482	cssR	BLi03829	kduI	BLi04172		BLi02729	yqfA
BLi02256	yocR					BLi01390	htrA	BLi02653	yqgX	BLi03151	ytjP	BLi02751	comEB							BLi02237		BLi02447	yocH3			BLi03483	cssS	BLi03830	kduD	BLi04219		BLi02747	rpsT
BLi02333	degR					BLi01404	pel	BLi02671	yqzC	BLi03154	ytzG	BLi02775								BLi02253	sqhC	BLi02463	spmB			BLi03510		BLi03868	sorC	BLi04222		BLi02777	ansA2
BLi02399	trpB					BLi01405		BLi02677	pbpA	BLi03175	leuS	BLi02801								BLi02254	sodF	BLi02465	dacB			BLi03519	fhuC	BLi03964	rpoE	BLi04223		BLi02783
BLi02402	trpD					BLi01413	proA1	BLi02692	nfo	BLi03184	ytrB	BLi02825								BLi02270	gerT	BLi02478				BLi03520	fhuG	BLi04047	xylB	BLi04224		BLi02795	yrkD
BLi02403	trpE					BLi01432		BLi02696	yqfO	BLi03188	ytqB	BLi02854	mccA							BLi02272		BLi02488	spoVAF1			BLi03640	smpB	BLi04048	xylA	BLi04225		BLi02807	des2
BLi02655	yqgV					BLi01433	yqaE	BLi02698	ywqL	BLi03218	menC	BLi02866	yrzB							BLi02282	yodH	BLi02489	spoVAEA			BLi03647	rghR2	BLi04058	ywbG	BLi04226		BLi02808	desK
BLi02656	yqgU					BLi01479		BLi02701		BLi03219	menE	BLi02891	secDF							BLi02283	yodI	BLi02492	spoVAC			BLi03657		BLi04086	licH2	BLi04252	iolR	BLi02809	desR
BLi02666	yqgN					BLi01504	ktrD	BLi02712	sigA	BLi03222	menD	BLi02892	comN							BLi02287	ycgQ2	BLi02498	dacF			BLi03673	lutC	BLi04088	licC	BLi04253	iolS	BLi02817
BLi02697	trmK					BLi01522	mhqR1	BLi02760	yqeH	BLi03223	menF	BLi02896	yrbF							BLi02289	yodM	BLi02502	yqzK			BLi03677	lutP	BLi04091		BLi04274	yflA2	BLi02826	yvaG
BLi02730	yqeZ					BLi01571		BLi02771		BLi03258	thiT	BLi02932	mreB2							BLi02291	yodN	BLi02522				BLi03679		BLi04174		BLi04327	yycN	BLi02840	ytcD
BLi02755	yqeL					BLi01574		BLi02774		BLi03331	pbpD	BLi02942	hemL							BLi02294	kamA	BLi02533				BLi03766	ycsA	BLi04207	aceA	BLi04334	walK	BLi02841
BLi02804	hxlB					BLi01586		BLi02805	hxlA	BLi03334	malK	BLi02943	hemB							BLi02295	yodP	BLi02553				BLi03796	yvhJ	BLi04208	aceB	BLi04368	spo0J	BLi02850	wprA
BLi02823	ytnM					BLi01589		BLi02806	hxlR	BLi03373	yueD	BLi02944	hemD							BLi02298	yodS	BLi02573	yqjA			BLi03797	yunG	BLi04242	iolJ	BLi04370		BLi02904	sspH
BLi02881	aspS					BLi01597	glcT	BLi02879	yrvM	BLi03375	yueB	BLi02945	hemC							BLi02299	yodT	BLi02576	artP			BLi03812	mnaA	BLi04244	iolH	BLi05033		BLi02905
BLi02882	hisS					BLi01599	ptsH	BLi02899		BLi03419	yutE	BLi02946	hemX							BLi02301	cgeE	BLi02594	spoIVB			BLi03833	ywtF	BLi04245	iolG			BLi03121	acuB
BLi02915	nifS					BLi01600	ptsI	BLi02900	ruvB	BLi03526		BLi02947	hemA							BLi02308		BLi02607	spoIIIAH			BLi03840	rbsR	BLi04251	iolA2			BLi03122	acuC
BLi02916	nadR					BLi01608	pbpH	BLi02917	pheA	BLi03572	yvaA	BLi02984	ysnA							BLi02321	ypjP	BLi02608	spoIIIAG			BLi03863		BLi04254	glpQ			BLi03129	ytxH
BLi02921	rpmA					BLi01618		BLi02919	obg	BLi03635		BLi02985	rph							BLi02335	ypeQ	BLi02611	spoIIIAD			BLi03865		BLi04281	ganR			BLi03139	malS
BLi02922	ysxB					BLi01625	ykuK	BLi02928	minD	BLi03676	lutR	BLi03005	mutS2							BLi02336	ypeP	BLi02613	spoIIIAB			BLi03893	ywnH	BLi04300	yvfS			BLi03149
BLi02923	rplU					BLi01633	ykuR	BLi02929	minC	BLi03718	ydfF	BLi03006	polX							BLi02342	ypbS	BLi02615	yqhV			BLi04011	ywdH	BLi04335	walR			BLi03162	yteU
BLi02996	lysC					BLi01652	fruR	BLi02949	ysxC	BLi03729	yvcD	BLi03051	speD							BLi02345	bcsA	BLi02619	yqhR			BLi04025	rodA2	BLi05017				BLi03163	yteT
BLi02998	trxA					BLi01654	fruA	BLi02950	lonA	BLi03789	comFC	BLi03052	gapB							BLi02352		BLi02622	yqhO			BLi04040	qoxA	BLi05018				BLi03182	ytrE
BLi03036	ysbA					BLi01656	ykoA	BLi02952	clpX	BLi03790	comFB	BLi03069	accA							BLi02356	cotD2	BLi02634	yqhG			BLi04042		BLi05027				BLi03261	rapD
BLi03037	ysbB					BLi01669	ykzG	BLi02953	tig	BLi03794	degS	BLi03070	accD							BLi02360	ypqA	BLi02641	yqzE			BLi04087	licA	BLi05055				BLi03262
BLi03042	ysaA					BLi01670	ykrA	BLi02977		BLi03814	tagH	BLi03080	ytkL							BLi02361	yppG	BLi02663	spoVAF2			BLi04089	licB					BLi03269	gbsB
BLi03063	ytwI					BLi01673	ykyA	BLi02983	ysnB	BLi03858	ywqA	BLi03087	ytxK							BLi02394	ypiA	BLi02665	yqgO			BLi04092	aag					BLi03270	gbsA
BLi03086	ackA					BLi01681	speA	BLi02992	sdhB	BLi03882	ppaC	BLi03118	tyrS							BLi02429	ypfB	BLi02684	yqfX			BLi04101	yweA1					BLi03392	yumB
BLi03102	braB					BLi01703	pycA	BLi02993	sdhA	BLi03911	ywnB	BLi03181	ytrF							BLi02431	sleB	BLi02719	recO			BLi04116	lanI					BLi03397
BLi03126	aroA					BLi01724	ylbN	BLi03004	yshE	BLi03957	glpX	BLi03183	ytrC							BLi02436	ypbH	BLi02721	cdd			BLi04117	lanH					BLi03406
BLi03141	trmB					BLi01743	ylxX	BLi03021	abfA	BLi03963	pyrG	BLi03191	ytpA							BLi02438	ypbF	BLi02744	yqxA			BLi04118	lanE					BLi03411	yuxL
BLi03152	pbuO					BLi01744	sbp	BLi03022	araQ	BLi03978	ywhD	BLi03195	asnB							BLi02464	spmA	BLi02753	comER			BLi04119						BLi03415
BLi03295	mcpA					BLi01754		BLi03024	araN	BLi04009	ywdJ	BLi03196	metK							BLi02466	ypuI	BLi02769	spoIIIC			BLi04120	lanF					BLi03433
BLi03297	mcpB2					BLi01762	ileS	BLi03025	araM	BLi04051	thiE	BLi03197	pckA							BLi02469		BLi02822	cypA			BLi04159	ltaS2					BLi03446
BLi03302						BLi01766	ylyB	BLi03026	araD2	BLi04055	ywqI2	BLi03213								BLi02470	ypuF	BLi02833				BLi04178	sacA2					BLi03462	gcvH
BLi03317	yugJ					BLi01788	remA	BLi03040	lytS	BLi04057	ywbH	BLi03259								BLi02471	ribT	BLi02843				BLi04179						BLi03476	yusW
BLi03342	maeN					BLi01789	gmk	BLi03045	ytxB	BLi04082	dltC	BLi03260								BLi02472	ribH	BLi02871				BLi04181						BLi03498
BLi03364	pncA					BLi01820	ylqC	BLi03046	dnaI	BLi04083	dltD	BLi03332	yuxK							BLi02485	yndL	BLi02872	yrrD			BLi04182						BLi03531	ycbU
BLi03368	yueF					BLi01824	rplS	BLi03047	dnaB	BLi04142	ykgB	BLi03335	malR2							BLi02487		BLi02884	yrvJ			BLi04183						BLi03555	csoR
BLi03407	padC					BLi01826	rnhB	BLi03056	mutM	BLi04160	yfjD	BLi03345	mrpA							BLi02490	spoVAEB	BLi02895	yrzE			BLi04230	deoR					BLi03557	yulB
BLi03408						BLi01827	ylqG	BLi03057	polA	BLi04198		BLi03346	mrpB							BLi02491	spoVAD	BLi02902	bofC			BLi04243	iolI					BLi03558	yulC
BLi03420	yutD					BLi01834	codV	BLi03060	mdh	BLi04202	thiX	BLi03347	mrpC							BLi02493	spoVAB	BLi02908				BLi04246	iolF2					BLi03567	cypX
BLi03424						BLi01840	fliE	BLi03061	icd	BLi04311		BLi03348	mrpD							BLi02494	spoVAA	BLi02925	spoIVFA			BLi04248	iolD					BLi03582
BLi03425						BLi01843	fliH	BLi03062	citZ	BLi04314		BLi03349	mrpE							BLi02504	spoIIM	BLi02940	ysxE			BLi04249	iolC					BLi03615
BLi03436	pucR2					BLi01849	flgE	BLi03065	ytzA	BLi04315	hsdR2	BLi03350	mrpF							BLi02505		BLi02941	spoVID			BLi04255	glpT					BLi03670
BLi03455	metQ2					BLi01893	rpsO	BLi03067	pyk	BLi04316	hsdSI	BLi03351	mrpG							BLi02506		BLi02951	lonB			BLi04262	yxeB2					BLi03678	sigL
BLi03456	metP2					BLi01939	yoaK	BLi03078	ytoI	BLi04317		BLi03387	yuiE							BLi02513		BLi02966				BLi04276	ganB					BLi03710	clpP1
BLi03457	metN2					BLi01940	cvrA	BLi03092	sppA	BLi04332	yycI	BLi03403	fra							BLi02574	artR	BLi02986	gerM			BLi04277	ganA2					BLi03719
BLi03496	liaH					BLi01946	yqeD	BLi03105	ezrA	BLi04354	yybT	BLi03422	lipA							BLi02575	artQ	BLi03018	sspI			BLi04278	ganQ					BLi03731	hisI
BLi03497	liaI					BLi01947	pbpE2	BLi03125	ccpA2	BLi04358		BLi03443	yurR							BLi02590	yqiI	BLi03038				BLi04279	ganP					BLi03735	hisB
BLi03517	yvrG					BLi02002		BLi03130	ytxG	BLi04361	rpsR	BLi03444								BLi02609	spoIIIAF	BLi03073	ytrH			BLi04280	cycB					BLi03758	uvrA
BLi03518	yvrH					BLi02008		BLi03155	ytgP	BLi04371		BLi03461	yusG							BLi02610	spoIIIAE	BLi03083	argH			BLi04283	galE4					BLi03761
BLi03522	yvsH					BLi02021		BLi03179	yttA	BLi05000	glxK	BLi03527	ycnB2							BLi02612	spoIIIAC	BLi03089	ytfJ			BLi04284	galT					BLi03791	comFA
BLi03549	fruK2					BLi02032	lexA	BLi03190	ytpB			BLi03528	yvgN							BLi02614	spoIIIAA	BLi03090	ytfI			BLi04285						BLi03793	degU
BLi03550						BLi02038	yneF	BLi03199	ytmB			BLi03556								BLi02620	yqhQ	BLi03099	sspA			BLi04355	yybS					BLi03836	capE
BLi03551						BLi02066	budC	BLi03207	dps			BLi03641	rnr							BLi02633	yqhH	BLi03117				BLi04378	rnpA					BLi03924	ywzB
BLi03552						BLi02080	fnr	BLi03211	ytiB			BLi03703								BLi02640	yqzG	BLi03153	ytzE									BLi03961	spo0F
BLi03570						BLi02135	yjlC	BLi03220	menB			BLi03711	yvdD							BLi02657	yqgT	BLi03158	yteV									BLi03998	ywfI
BLi03574	ybfQ					BLi02167		BLi03224	menA			BLi03720								BLi02678	yqgE	BLi03176	ytvB									BLi03999	yuaB
BLi03593						BLi02168	yfiB	BLi03268	yuaD			BLi03722	crh2							BLi02682	yqfZ	BLi03186	ytzC									BLi04029
BLi03594						BLi02169	yfiC	BLi03278				BLi03723	yvcL							BLi02691	yqfT	BLi03203	ytlD									BLi04030	yfmK
BLi03648	opuCD					BLi02171	yoxD	BLi03281				BLi03743	yvoE							BLi02694	yqfQ	BLi03205										BLi04031
BLi03649	opuCC					BLi02173	lmrB2	BLi03290	yubB2			BLi03759	uvrB							BLi02726	yqfD	BLi03217										BLi04032
BLi03650	opuCB					BLi02175	ycgE	BLi03291	yubA			BLi03762	swrA1							BLi02727	yqfC	BLi03225	yteA									BLi04033
BLi03651	opuCA					BLi02176		BLi03315				BLi03813	gtaB							BLi02733	yqeW	BLi03227	glgA									BLi04034
BLi03654						BLi02265	yojI	BLi03326	patB			BLi03857	ywqB							BLi02745	spoIIP	BLi03228	glgD									BLi04035
BLi03661	eno					BLi02266	yojG	BLi03374	yueC			BLi03870	ywpG							BLi02746	gpr	BLi03230	glgB									BLi04074	ywaD
BLi03662	pgm					BLi02267	yojF	BLi03376	yukB			BLi03872	mscL							BLi02750	comEC	BLi03274	alr2									BLi04126	lanM1
BLi03663	tpiA					BLi02269	yojE	BLi03377	yukC			BLi03873	ywpB							BLi02846	yybF	BLi03309	yugO									BLi04173
BLi03669	yvbW					BLi02278	yodF	BLi03378	yukD			BLi03925	atpC							BLi02859	pbpI	BLi03310	yugN									BLi04175
BLi03672						BLi02281	ctpA	BLi03379	yukE			BLi03926	atpD							BLi02868	yrzL	BLi03318	yuzA									BLi04176
BLi03696	ywrO					BLi02306	yhcK	BLi03390	yuiB			BLi03927	atpG							BLi02883	yrzK	BLi03322	yugF									BLi04228	nupC
BLi03750	yvlD					BLi02311	ypmR	BLi03410	yutI			BLi03928	atpA							BLi02893	spoVB	BLi03361	yuzC									BLi04305
BLi03751	yvlC					BLi02324	ilvD	BLi03418	yutF			BLi03930	atpF							BLi02903	yrzF	BLi03389	yuiC									BLi04306
BLi03752	yvlB					BLi02337	ypdP	BLi03437	blt			BLi03931	atpE							BLi02911	safA	BLi03416	yutH									BLi04307
BLi03753	yvlA					BLi02340	exoA	BLi03447	sufB			BLi03934	upp							BLi02924	spoIVFB	BLi03421	yutC									BLi04308
BLi03773	secA					BLi02405	aroB	BLi03478				BLi03935	glyA							BLi02939		BLi03439										BLi04347	yycB
BLi03774	yvyD					BLi02406	aroF	BLi03480	mrgA			BLi03936	ywlG							BLi02965		BLi03454	yurZ									BLi04365
BLi03775						BLi02413	folE	BLi03500	fabG3			BLi03956	rho							BLi02987	racE	BLi03467										BLi04373	rsmG
BLi03779	yvyC					BLi02428	cmk	BLi03504	yvrA			BLi03958	murA2							BLi02988	ysmB	BLi03469	yusN									BLi04374	gidA
BLi03782	fliW					BLi02442	ypbB	BLi03505	yvrB			BLi03959	ywjH							BLi02989	gerE	BLi03524										BLi04375	thdF
BLi03787	flgM					BLi02443	fer	BLi03506	yvrC			BLi03971	argS							BLi03029	abnA2	BLi03539	cadA									BLi05031
BLi03821	lytD					BLi02448	rsiX	BLi03642	est			BLi03982	ywgA							BLi03032	ysdA	BLi03573	azoR2									BLi05038
BLi03835	pgdS					BLi02449	sigX	BLi03643	secG			BLi03983	ywfO							BLi03044	ytxC	BLi03644										BLi05042	lanA1
BLi03841	rbsK					BLi02467	scpB	BLi03693	epsB			BLi03988	lipL							BLi03054	ytaG	BLi03645	yvzC									BLi05043
BLi03842	rbsD					BLi02520	yqkC	BLi03695	slrR			BLi04008	ywdK							BLi03064	ytvI	BLi03704										BLi05060
BLi03843	rbsA					BLi02521	yqkB	BLi03742	yvoF			BLi04027								BLi03074	ytrI	BLi03856
BLi03845	rbsB					BLi02549	proI	BLi03744	yvoD			BLi04036								BLi03115		BLi03878	spoIIID
BLi03847	alsD					BLi02555	zwf	BLi03767				BLi04052	thiM							BLi03142	ytzH	BLi03890	clpP2
BLi03848	alsS					BLi02567	gndA	BLi03768	ftsX			BLi04080	dltA							BLi03144	amyX	BLi03891	ecfG
BLi03879	ywoH					BLi02569	mifM	BLi03769	ftsE			BLi04093								BLi03145	ytlR	BLi03892	spoIIQ
BLi03888	nrgA					BLi02570	yqjG	BLi03798	tagO			BLi04097								BLi03167	ytdP	BLi03917
BLi03895	clsA					BLi02572	yqjD	BLi03800	tuaG			BLi04113	katA							BLi03201	ytlA	BLi03918
BLi03908						BLi02628	opuAA	BLi03801	tuaF			BLi04114	perR2							BLi03202	ytlC	BLi03920	ywmC
BLi03913						BLi02667	rpmG2	BLi03811	lytR2			BLi04115	hemH2							BLi03216	ythB	BLi03939	ywlD
BLi03937	ywlF					BLi02670	yqzD	BLi03815	tagG			BLi04123	lanX							BLi03226	glgP	BLi03941	ywlB
BLi03984	ywzC					BLi02680	yqgC	BLi03816				BLi04124	lanP							BLi03229	glgC	BLi03942	spoIIR
BLi03997	pta					BLi02685	yqfW	BLi03866				BLi04125	lanT							BLi03263	pcp	BLi03943	glcP
BLi04015	ywdA					BLi02690	yqfU	BLi03867				BLi04127	lanA2							BLi03264	ktrA	BLi03945	ntdB
BLi04017	sacP					BLi02716	ccpN	BLi03923	ywmB			BLi04139	ansB2							BLi03276	oxdD	BLi03946	ntdA
BLi04062						BLi02717	glyS	BLi03933	atpI			BLi04161	yxkD							BLi03286		BLi03977	pbpG
BLi04078	ywaC					BLi02718	glyQ	BLi03948	ywkE			BLi04201	licT							BLi03288	ykoP	BLi03985	rsfA
BLi04149						BLi02738	dnaJ	BLi03960	fbaA			BLi04203	thiW							BLi03298	tgl	BLi04002	gerQ
BLi04154						BLi02740	grpE	BLi03974	speE			BLi04204	thiV							BLi03301	yugT	BLi04020
BLi04187	yxjG					BLi02754	yqeM	BLi04006				BLi04205								BLi03304		BLi04028	ywcE
BLi04193						BLi02757	nadD	BLi04007				BLi04221								BLi03307		BLi04050
BLi04195	nupG					BLi02758	yqeI	BLi04010	ywdI			BLi04256	htpG							BLi03312	ytaB	BLi04064	gspA
BLi04212	bceS					BLi02761	yqeG	BLi04041	galE2			BLi04275	ald2							BLi03329	kapD	BLi04076
BLi04213	bceR					BLi02763	yqeF	BLi04053				BLi04313								BLi03343		BLi04100
BLi04234	ydaL					BLi02764	ydfB	BLi04128	lanM2			BLi04341	purA							BLi03367	yueG	BLi04158
BLi04236	ydaN					BLi02765	yrhF	BLi04137	mleA			BLi04343	dnaC							BLi03371		BLi04206
BLi04288	gntP					BLi02768		BLi04138	mleN			BLi04353	rplI							BLi03396		BLi04220	yxiA
BLi04319						BLi02780		BLi04191				BLi04364	yyaF							BLi03417	yutG	BLi04312
BLi04325						BLi02781		BLi04218				BLi04372	noc							BLi03423	lytH	BLi04329
BLi05010						BLi02829	levF	BLi04227	pdp			BLi04376	jag							BLi03426	yunB	BLi04342
						BLi02830	levE	BLi04247	iolE			BLi04377	spoIIIJ							BLi03427	yunC	BLi04366	yyaD
						BLi02831	levD	BLi04250	iolB			BLi05044								BLi03468		BLi04367	yyaC
						BLi02848	yrhJ	BLi04257	yfmM2			BLi05047	phrG							BLi03535		BLi05007
						BLi02849	fatR	BLi04310												BLi03697	ycbE	BLi05008
						BLi02857	yrzA	BLi04331	walJ											BLi03713	ydhJ	BLi05011
						BLi02864	yrrM	BLi04333	yycH											BLi03831	adhB	BLi05030
						BLi02865	yrrL	BLi04369	soj											BLi03876	mbl	BLi05051	yoyE
						BLi02869	alaS	BLi05023												BLi03921	spoIID	BLi05053	yrzQ
						BLi02877	cymR	BLi05024												BLi03922	murA1	BLi05054	ytzL
						BLi02886	yvrI													BLi04045	ywcB	BLi05057	yoyF
						BLi02887	relA													BLi04046	ywcA	BLi05059
						BLi02888	apt													BLi04099	ywjA
						BLi02897	tgt													BLi04111	katX
						BLi02901	ruvA													BLi04145	yxdK1
						BLi02930	mreD													BLi04185
						BLi02937	folC													BLi04302
						BLi02938	valS													BLi04303	yvfT
						BLi02972														BLi04330	yyxA
						BLi02991	ysmA													BLi04344	yycD
						BLi02995	yslB													BLi04357	cotF
						BLi02997	uvrC													BLi05001	gin
						BLi03007	yshB													BLi05002
						BLi03008	zapA													BLi05006
						BLi03015	pheT													BLi05013	yjbE
						BLi03016	pheS													BLi05028
						BLi03017	ysgA													BLi05029
						BLi03041														BLi05035	cotD3
						BLi03068	pfkA													BLi05039	usd
						BLi03079														BLi05040	ywjC
						BLi03100	ytbJ													BLi05048	yjcA
						BLi03101	nifZ													BLi05049
						BLi03108	ytsP
						BLi03109	ytrP
						BLi03111	rpsD
						BLi03114
						BLi03123	motS
						BLi03124	motP
						BLi03134	ytpQ
						BLi03143	ytmP
						BLi03157	opuD
						BLi03185	ytrA
						BLi03187	ytqA
						BLi03200	ytmA
						BLi03209	luxS
						BLi03221	ytxM
						BLi03256	araR2
						BLi03282
						BLi03283
						BLi03289	ykoQ
						BLi03319	yugI
						BLi03320	alaT
						BLi03321	alaR
						BLi03333	yufK
						BLi03337	pssA
						BLi03338	ybfM
						BLi03339	psd
						BLi03362	yuxH
						BLi03363	pncB
						BLi03365	yueI
						BLi03366	yueH
						BLi03369
						BLi03382	ald1
						BLi03428	yunD
						BLi03429	yunE
						BLi03430	yunF
						BLi03445
						BLi03448	sufU
						BLi03449	sufS
						BLi03450	sufD
						BLi03451	sufC
						BLi03481	htrB
						BLi03485	yuxN
						BLi03487
						BLi03492	liaR
						BLi03493	liaS
						BLi03494	liaF
						BLi03495	liaG
						BLi03508	yvrD
						BLi03521	fhuB
						BLi03532
						BLi03548
						BLi03569	yvnA
						BLi03589
						BLi03592
						BLi03652	yvbF
						BLi03668	yvbT
						BLi03680	epsO
						BLi03681	epsN
						BLi03682	epsM
						BLi03683	epsL
						BLi03684	epsK
						BLi03685	epsJ
						BLi03686	epsI
						BLi03687	epsH
						BLi03688	epsG
						BLi03689	epsF
						BLi03690	epsE
						BLi03691	epsD
						BLi03692	epsC
						BLi03694	epsA
						BLi03728	trxB
						BLi03730
						BLi03739	yvpB
						BLi03772	prfB
						BLi03781	csrA
						BLi03783	yviE
						BLi03784	flgL
						BLi03785	flgK
						BLi03786	yvyG
						BLi03788	yvyF
						BLi03795	yvyE
						BLi03799	tuaH
						BLi03802	tuaE
						BLi03808	lytC
						BLi03810	lytA
						BLi03834	ywtE
						BLi03844	rbsC
						BLi03862
						BLi03864
						BLi03874	flhP
						BLi03875	flhO
						BLi03880	ywoG
						BLi03881	bcrC
						BLi03912	ywnA
						BLi03916	fdhD
						BLi03938	ywlE
						BLi03940	ywlC
						BLi03949	prfA
						BLi03954	tdk
						BLi03955	rpmE2
						BLi03962	ywjG
						BLi03972	ywiB
						BLi03973	speB
						BLi03979	ywhC
						BLi04001	ktrB2
						BLi04013	ywdF
						BLi04014	pdxK
						BLi04024	rodA1
						BLi04037	qoxD
						BLi04038	qoxC
						BLi04039	qoxB
						BLi04056	ywqH2
						BLi04059	ycgO2
						BLi04060	ywbD
						BLi04065	ydfH
						BLi04066	ydfI
						BLi04084	ywaA
						BLi04103	ydgK2
						BLi04110	yxlH
						BLi04121	lanY
						BLi04122	lanR
						BLi04151	yxkH
						BLi04155	cimH
						BLi04192
						BLi04210	bceB
						BLi04216	yxeG
						BLi04217	yxeI
						BLi04229	dra
						BLi04258	yxeH
						BLi04270	yxdK2
						BLi04273	yoaH
						BLi04291	ahpC
						BLi04292	ahpF
						BLi04293
						BLi04294
						BLi04297
						BLi04323
						BLi04324	yydA
						BLi04326
						BLi04359	ybaR
						BLi04362	ssbA
						BLi04363	rpsF
						BLi04379	rpmH
						BLi05016
						BLi05037
1. Hardcastle TJ, Kelly KA: baySeq: empirical Bayesian methods for identifying differential expression in sequence count data. BMC Bioinformatics 2010, 11:422.

## Sheet: S2
Table S2 GO term enrichment analysis of k-means clusters. Enrichment analysis was performed with Fisher's Exact Test embedded in the GO term based functional analysis tool Blast2GO [1]. Column A gives the cluster name and columns B-D the annotation of GO term over- or underrepresented (column E) in the respective cluster (spots in column C indicate the GO Term hierarchy). Corresponding FDR and p-…
Cluster	GO ID	GO term	GO category	Over/Under	FDR	p-Value	# Cluster	# Total	Genes in cluster
A	GO:0032502	developmental process	P	under	0.0156974	0.000234581	3	237	BLi00050, BLi03895, BLi03661
A	GO:0048856	• anatomical structure development	P	under	0.00931049	0.000118845	2	214	BLi00050, BLi03661
A	GO:0009653	• • anatomical structure morphogenesis	P	under	0.00931049	0.000118845	2	214	BLi00050, BLi03661
A	GO:0048869	• cellular developmental process	P	under	0.00931049	0.000118845	2	214	BLi00050, BLi03661
A	GO:0009987	cellular process	P	/	/	/	/	/	/
A	GO:0006928	• cellular component movement	P	over	0.00323714	3.02348e-05	8	14	BLi01524, BLi01867, BLi01864, BLi01853, BLi01851, BLi01844, BLi01841, BLi01838
A	GO:0048870	• • cell motility	P	over	0.00943121	0.000129195	7	13	BLi01524, BLi01867, BLi01853, BLi01851, BLi01844, BLi01841, BLi01838
A	GO:0001539	• • • ciliary or flagellar motility	P	over	0.00943121	0.000129195	7	13	BLi01524, BLi01867, BLi01853, BLi01851, BLi01844, BLi01841, BLi01838
A	GO:0030030	• cell projection organization	P	over	0.00117576	8.4192e-06	8	11	BLi03782, BLi01866, BLi01861, BLi01860, BLi01859, BLi01856, BLi01855, BLi01844
A	GO:0043064	• • flagellum organization	P	over	0.00117576	8.4192e-06	8	11	BLi03782, BLi01866, BLi01861, BLi01860, BLi01859, BLi01856, BLi01855, BLi01844
A	GO:0040011	locomotion	P	over	7.60785e-11	7.10572e-14	19	19	BLi00461, BLi01524, BLi00259, BLi01867, BLi01866, BLi01864, BLi01863, BLi01853, BLi01851, BLi01844, BLi01841, BLi00417, BLi01838, BLi03297, BLi03295, BLi00758, BLi01614, BLi01604, BLi02183
A	GO:0006935	• chemotaxis	P	over	1.37659e-10	2.14288e-13	16	11	BLi00461, BLi01524, BLi00259, BLi01867, BLi01866, BLi01864, BLi01863, BLi01853, BLi01851, BLi00417, BLi03297, BLi03295, BLi00758, BLi01614, BLi01604, BLi02183
A	GO:0042330	• • taxis	P	over	1.37659e-10	2.14288e-13	16	11	BLi00461, BLi01524, BLi00259, BLi01867, BLi01866, BLi01864, BLi01863, BLi01853, BLi01851, BLi00417, BLi03297, BLi03295, BLi00758, BLi01614, BLi01604, BLi02183
A	GO:0051179	localization	P	over	0.00931049	0.000114364	52	449	BLi00508, BLi03425, BLi00265, BLi00260, BLi01524, BLi03773, BLi01282, BLi04195, BLi01867, BLi01866, BLi01861, BLi01860, BLi02096, BLi03551, BLi03550, BLi01859, BLi01858, BLi01856, BLi03152, BLi01853, BLi01851, BLi04017, BLi03342, BLi01844, BLi01841, BLi00817, BLi01838, BLi02108, BLi03888, BLi03522, BLi00365, BLi02256, BLi00164, BLi01426, BLi01387, BLi01613, BLi03669, BLi01175, BLi03102, BLi04288,…
A	GO:0051674	• localization of cell	P	over	0.00943121	0.000129195	7	13	BLi01524, BLi01867, BLi01853, BLi01851, BLi01844, BLi01841, BLi01838
A	GO:0051641	• cellular localization	P	over	0.00454837	4.38977e-05	8	15	BLi03773, BLi01866, BLi01861, BLi01860, BLi01859, BLi01858, BLi01856, BLi01844
A	GO:0051649	• • establishment of localization in cell	P	over	0.00225063	2.03202e-05	8	13	BLi03773, BLi01866, BLi01861, BLi01860, BLi01859, BLi01858, BLi01856, BLi01844
A	GO:0071702	organic substance transport	P	over	0.000531165	2.1498e-06	25	121	BLi00508, BLi00265, BLi00260, BLi02096, BLi03551, BLi03550, BLi04017, BLi02108, BLi03522, BLi01387, BLi01613, BLi03669, BLi03102, BLi04288, BLi03651, BLi03650, BLi03457, BLi03456, BLi03455, BLi03845, BLi03843, BLi03649, BLi03648, BLi00728, BLi00475
A	GO:0015849	• organic acid transport	P	over	4.08578e-05	1.01763e-07	16	39	BLi00265, BLi02096, BLi03522, BLi01387, BLi03669, BLi03102, BLi04288, BLi03651, BLi03650, BLi03457, BLi03456, BLi03455, BLi03649, BLi03648, BLi00728, BLi00475
A	GO:0046942	• • carboxylic acid transport	P	over	4.08578e-05	1.01763e-07	16	39	BLi00265, BLi02096, BLi03522, BLi01387, BLi03669, BLi03102, BLi04288, BLi03651, BLi03650, BLi03457, BLi03456, BLi03455, BLi03649, BLi03648, BLi00728, BLi00475
A	GO:0006865	• • • amino acid transport	P	over	3.50314e-05	6.54386e-08	15	32	BLi00265, BLi02096, BLi03522, BLi01387, BLi03669, BLi03102, BLi03651, BLi03650, BLi03457, BLi03456, BLi03455, BLi03649, BLi03648, BLi00728, BLi00475
A	GO:0071941	nitrogen cycle metabolic process	P	over	0.00601287	6.552e-05	6	7	BLi01993, BLi00365, BLi00485, BLi00484, BLi00483, BLi00482
A	GO:0042126	• nitrate metabolic process	P	over	0.00806976	9.2958e-05	5	4	BLi00365, BLi00485, BLi00484, BLi00483, BLi00482
A	GO:0042128	• • nitrate assimilation	P	over	0.00806976	9.2958e-05	5	4	BLi00365, BLi00485, BLi00484, BLi00483, BLi00482
A	GO:0023052	signaling	P	over	0.0020626	1.73382e-05	19	86	BLi00461, BLi00459, BLi00259, BLi01864, BLi01863, BLi03552, BLi04213, BLi04212, BLi00417, BLi03297, BLi03295, BLi03518, BLi03517, BLi00758, BLi01614, BLi00741, BLi01604, BLi01000, BLi02183
A	GO:0042221	• response to chemical stimulus	P	over	0.00194009	1.51003e-05	18	77	BLi00461, BLi01524, BLi00259, BLi03407, BLi01867, BLi01866, BLi01864, BLi01863, BLi01853, BLi01851, BLi00417, BLi03297, BLi03295, BLi00758, BLi01614, BLi02245, BLi01604, BLi02183
A	GO:0009605	• • response to external stimulus	P	over	0.000826814	4.46267e-06	16	55	BLi00461, BLi01524, BLi00259, BLi01867, BLi01866, BLi01864, BLi01863, BLi01853, BLi01851, BLi00417, BLi03297, BLi03295, BLi00758, BLi01614, BLi01604, BLi02183
A	GO:0007165	• • • signal transduction	P	over	0.0020626	1.73382e-05	19	86	BLi00461, BLi00459, BLi00259, BLi01864, BLi01863, BLi03552, BLi04213, BLi04212, BLi00417, BLi03297, BLi03295, BLi03518, BLi03517, BLi00758, BLi01614, BLi00741, BLi01604, BLi01000, BLi02183
A	GO:0005488	binding	F	under	0.00117576	8.4179e-06	54	1289	BLi00468, BLi00266, BLi03773, BLi00459, BLi01671, BLi00050, BLi04195, BLi01868, BLi01862, BLi01861, BLi00999, BLi02923, BLi00831, BLi03552, BLi00792, BLi00436, BLi02881, BLi02916, BLi02915, BLi04213, BLi00416, BLi01992, BLi02107, BLi04154, BLi03879, BLi00166, BLi03518, BLi01426, BLi01422, BLi03317, BLi00350, BLi00155, BLi02245, BLi03669, BLi01412, BLi03662, BLi03661, BLi02996, BLi00741, BLi03302,…
A	GO:0022892	substrate-specific transporter activity	F	over	0.0134098	0.000187871	31	221	BLi00508, BLi03425, BLi00265, BLi01524, BLi04195, BLi02096, BLi03551, BLi03550, BLi04017, BLi03342, BLi01844, BLi00817, BLi02108, BLi03888, BLi03522, BLi00365, BLi02256, BLi01426, BLi01387, BLi03669, BLi01175, BLi03102, BLi04288, BLi03651, BLi03457, BLi03455, BLi03845, BLi03843, BLi00728, BLi00475, BLi03037
A	GO:0022891	• substrate-specific transmembrane transporter activity	F	over	0.0227364	0.000353929	29	206	BLi00508, BLi03425, BLi00265, BLi04195, BLi02096, BLi03551, BLi03550, BLi04017, BLi03342, BLi01844, BLi00817, BLi02108, BLi03888, BLi03522, BLi00365, BLi02256, BLi01426, BLi01387, BLi03669, BLi01175, BLi03102, BLi04288, BLi03651, BLi03457, BLi03455, BLi03845, BLi03843, BLi00728, BLi00475
A	GO:0005275	• • amine transmembrane transporter activity	F	over	0.00219357	1.9122e-05	12	35	BLi00265, BLi02096, BLi00817, BLi03522, BLi01387, BLi03669, BLi03102, BLi03651, BLi03457, BLi03455, BLi00728, BLi00475
A	GO:0005342	• • organic acid transmembrane transporter activity	F	over	0.000826814	4.14885e-06	13	35	BLi00265, BLi02096, BLi00817, BLi03522, BLi01387, BLi03669, BLi03102, BLi04288, BLi03651, BLi03457, BLi03455, BLi00728, BLi00475
A	GO:0046943	• • • carboxylic acid transmembrane transporter activity	F	over	0.000826814	4.14885e-06	13	35	BLi00265, BLi02096, BLi00817, BLi03522, BLi01387, BLi03669, BLi03102, BLi04288, BLi03651, BLi03457, BLi03455, BLi00728, BLi00475
A	GO:0015171	• • • • amino acid transmembrane transporter activity	F	over	0.000226569	8.46459e-07	12	24	BLi00265, BLi02096, BLi00817, BLi03522, BLi01387, BLi03669, BLi03102, BLi03651, BLi03457, BLi03455, BLi00728, BLi00475
A	GO:0022857	transmembrane transporter activity	F	over	0.0234576	0.000372459	32	243	BLi00508, BLi03425, BLi00265, BLi04195, BLi02096, BLi03551, BLi03550, BLi04017, BLi03342, BLi01844, BLi00817, BLi02108, BLi03888, BLi03522, BLi00365, BLi02256, BLi01426, BLi01387, BLi03669, BLi01175, BLi03102, BLi04288, BLi03651, BLi03650, BLi03457, BLi03455, BLi03845, BLi03843, BLi03649, BLi03648, BLi00728, BLi00475
A	GO:0022804	• active transmembrane transporter activity	F	over	0.0267372	0.000432856	27	192	BLi00508, BLi03425, BLi00265, BLi04195, BLi02096, BLi03551, BLi03550, BLi04017, BLi03342, BLi01844, BLi00817, BLi02108, BLi03522, BLi02256, BLi01387, BLi03669, BLi03102, BLi03651, BLi03650, BLi03457, BLi03455, BLi03845, BLi03843, BLi03649, BLi03648, BLi00728, BLi00475
A	GO:0015293	• • symporter activity	F	over	0.0428841	0.000720966	12	55	BLi00508, BLi03425, BLi04195, BLi02096, BLi03551, BLi03550, BLi04017, BLi03342, BLi00817, BLi02108, BLi02256, BLi00728
A	GO:0015418	• • quaternary-ammonium-compound-transporting ATPase activity	F	over	0.0137384	0.000201029	4	2	BLi03651, BLi03650, BLi03649, BLi03648
A	GO:0008942	nitrite reductase [NAD(P)H] activity	F	over	0.0157668	0.000240527	3	0	BLi00485, BLi00484, BLi00482
A	GO:0060089	molecular transducer activity	F	over	0.00601287	6.54813e-05	17	79	BLi00461, BLi00459, BLi00259, BLi01864, BLi01863, BLi04213, BLi04212, BLi00417, BLi03297, BLi03295, BLi03518, BLi03517, BLi00758, BLi01614, BLi01604, BLi01000, BLi02183
A	GO:0004871	• signal transducer activity	F	over	0.00601287	6.54813e-05	17	79	BLi00461, BLi00459, BLi00259, BLi01864, BLi01863, BLi04213, BLi04212, BLi00417, BLi03297, BLi03295, BLi03518, BLi03517, BLi00758, BLi01614, BLi01604, BLi01000, BLi02183
A	GO:0004888	• transmembrane signaling receptor activity	F	over	0.0137384	0.000201029	4	2	BLi00417, BLi03297, BLi03295, BLi02183
A	GO:0044424	intracellular part	C	over	0.00462793	4.61064e-05	29	184	BLi03787, BLi03782, BLi03779, BLi01524, BLi03774, BLi01867, BLi01866, BLi01862, BLi01861, BLi01860, BLi00996, BLi02923, BLi02922, BLi02921, BLi01859, BLi01858, BLi01856, BLi01855, BLi01853, BLi01851, BLi01850, BLi01848, BLi01847, BLi01846, BLi01844, BLi01841, BLi01838, BLi03661, BLi03847
A	GO:0042995	cell projection	C	over	1.95379e-12	1.21656e-15	22	23	BLi03787, BLi03782, BLi03779, BLi01524, BLi01867, BLi01866, BLi01862, BLi01861, BLi01860, BLi01859, BLi01858, BLi01856, BLi01855, BLi01853, BLi01851, BLi01850, BLi01848, BLi01847, BLi01846, BLi01844, BLi01841, BLi01838
A	GO:0019861	• flagellum	C	over	1.95379e-12	6.57178e-16	22	22	BLi03787, BLi03782, BLi03779, BLi01524, BLi01867, BLi01866, BLi01862, BLi01861, BLi01860, BLi01859, BLi01858, BLi01856, BLi01855, BLi01853, BLi01851, BLi01850, BLi01848, BLi01847, BLi01846, BLi01844, BLi01841, BLi01838
A	GO:0009288	• • bacterial-type flagellum	C	over	0.000826814	4.61686e-06	9	14	BLi01867, BLi01866, BLi01858, BLi01856, BLi01853, BLi01851, BLi01844, BLi01841, BLi01838
A	GO:0044461	• • • bacterial-type flagellum part	C	over	0.000826814	5.14828e-06	8	10	BLi01867, BLi01866, BLi01858, BLi01856, BLi01853, BLi01851, BLi01841, BLi01838
A	GO:0009425	• • • • bacterial-type flagellum basal body	C	over	7.10655e-05	1.99125e-07	8	5	BLi01867, BLi01866, BLi01858, BLi01856, BLi01853, BLi01851, BLi01841, BLi01838
A	GO:0044463	• cell projection part	C	over	0.000826814	5.14828e-06	8	10	BLi01867, BLi01866, BLi01858, BLi01856, BLi01853, BLi01851, BLi01841, BLi01838
A	GO:0044460	• • flagellum part	C	over	0.000826814	5.14828e-06	8	10	BLi01867, BLi01866, BLi01858, BLi01856, BLi01853, BLi01851, BLi01841, BLi01838
A	GO:0016020	membrane	C	over	0.0014154	1.05758e-05	89	874	BLi03036, BLi00310, BLi03425, BLi00461, BLi00265, BLi01524, BLi03773, BLi01282, BLi00259, BLi04236, BLi04234, BLi04195, BLi03368, BLi02730, BLi01867, BLi01866, BLi01864, BLi01861, BLi01860, BLi01309, BLi03753, BLi03751, BLi03750, BLi02096, BLi03551, BLi03550, BLi00594, BLi01859, BLi01858, BLi01856, BLi01855, BLi03152, BLi01853, BLi01851, BLi04212, BLi04017, BLi01251, BLi03342, BLi01844, BLi01841,…
A	GO:0044425	• membrane part	C	over	0.0387542	0.000639468	62	612	BLi03036, BLi03425, BLi00461, BLi00265, BLi01524, BLi01282, BLi00259, BLi04236, BLi04234, BLi04195, BLi03368, BLi02730, BLi01866, BLi01860, BLi03751, BLi03750, BLi02096, BLi03551, BLi03550, BLi01859, BLi01858, BLi01856, BLi01855, BLi03152, BLi01851, BLi04212, BLi04017, BLi03342, BLi01844, BLi01841, BLi03895, BLi00417, BLi03297, BLi03295, BLi02108, BLi03888, BLi03522, BLi00365, BLi00200, BLi02256,…
A	GO:0043226	organelle	C	over	0.000215086	7.36596e-07	27	130	BLi03787, BLi03782, BLi03779, BLi01524, BLi03774, BLi01867, BLi01866, BLi01862, BLi01861, BLi01860, BLi02923, BLi02922, BLi02921, BLi01859, BLi01858, BLi01856, BLi01855, BLi01853, BLi01851, BLi01850, BLi01848, BLi01847, BLi01846, BLi01844, BLi01841, BLi01838, BLi03847
A	GO:0043229	• intracellular organelle	C	over	0.000215086	7.36596e-07	27	130	BLi03787, BLi03782, BLi03779, BLi01524, BLi03774, BLi01867, BLi01866, BLi01862, BLi01861, BLi01860, BLi02923, BLi02922, BLi02921, BLi01859, BLi01858, BLi01856, BLi01855, BLi01853, BLi01851, BLi01850, BLi01848, BLi01847, BLi01846, BLi01844, BLi01841, BLi01838, BLi03847
B	GO:0044249	cellular biosynthetic process	P	/	/	/	/	/	/
B	GO:0044271	• cellular nitrogen compound biosynthetic process	P	over	0.00267185	1.91322e-05	14	148	BLi01411, BLi01769, BLi01767, BLi02401, BLi02400, BLi02398, BLi04233, BLi00617, BLi01776, BLi01774, BLi01773, BLi01772, BLi01771, BLi01770
B	GO:0034654	• • nucleobase-containing compound biosynthetic process	P	over	0.00127418	8.72728e-06	10	66	BLi01411, BLi01769, BLi01767, BLi04233, BLi01776, BLi01774, BLi01773, BLi01772, BLi01771, BLi01770
B	GO:0042430	• • indole-containing compound metabolic process	P	over	0.0413252	0.000424574	3	4	BLi02401, BLi02400, BLi02398
B	GO:0042435	• • • indole-containing compound biosynthetic process	P	over	0.0413252	0.000424574	3	4	BLi02401, BLi02400, BLi02398
B	GO:0006586	• • • indolalkylamine metabolic process	P	over	0.0413252	0.000424574	3	4	BLi02401, BLi02400, BLi02398
B	GO:0046219	• • • • indolalkylamine biosynthetic process	P	over	0.0413252	0.000424574	3	4	BLi02401, BLi02400, BLi02398
B	GO:0006568	• • • • tryptophan metabolic process	P	over	0.0413252	0.000424574	3	4	BLi02401, BLi02400, BLi02398
B	GO:0000162	• • • • • tryptophan biosynthetic process	P	over	0.0413252	0.000424574	3	4	BLi02401, BLi02400, BLi02398
B	GO:0072527	• • pyrimidine-containing compound metabolic process	P	over	6.55631e-06	3.87826e-08	8	16	BLi01769, BLi01767, BLi01776, BLi01774, BLi01773, BLi01772, BLi01771, BLi01770
B	GO:0072528	• • • pyrimidine-containing compound biosynthetic process	P	over	1.64572e-06	7.17313e-09	8	12	BLi01769, BLi01767, BLi01776, BLi01774, BLi01773, BLi01772, BLi01771, BLi01770
B	GO:0006220	• • • pyrimidine nucleotide metabolic process	P	over	1.08401e-06	4.38734e-09	8	11	BLi01769, BLi01767, BLi01776, BLi01774, BLi01773, BLi01772, BLi01771, BLi01770
B	GO:0009218	• • • • pyrimidine ribonucleotide metabolic process	P	over	6.84822e-08	1.91887e-10	8	6	BLi01769, BLi01767, BLi01776, BLi01774, BLi01773, BLi01772, BLi01771, BLi01770
B	GO:0006221	• • • • pyrimidine nucleotide biosynthetic process	P	over	6.93069e-07	2.5893e-09	8	10	BLi01769, BLi01767, BLi01776, BLi01774, BLi01773, BLi01772, BLi01771, BLi01770
B	GO:0009220	• • • • • pyrimidine ribonucleotide biosynthetic process	P	over	6.84822e-08	1.91887e-10	8	6	BLi01769, BLi01767, BLi01776, BLi01774, BLi01773, BLi01772, BLi01771, BLi01770
B	GO:0018130	• heterocycle biosynthetic process	P	over	0.00577629	4.31604e-05	14	160	BLi01411, BLi01769, BLi01767, BLi02401, BLi02400, BLi02398, BLi02397, BLi00617, BLi01776, BLi01774, BLi01773, BLi01772, BLi01771, BLi01770
B	GO:0071704	organic substance metabolic process	P	/	/	/	/	/	/
B	GO:0009123	• nucleoside monophosphate metabolic process	P	over	1.79825e-06	8.95767e-09	10	28	BLi01411, BLi01769, BLi01767, BLi04233, BLi01776, BLi01774, BLi01773, BLi01772, BLi01771, BLi01770
B	GO:0009124	• • nucleoside monophosphate biosynthetic process	P	over	1.79825e-06	8.95767e-09	10	28	BLi01411, BLi01769, BLi01767, BLi04233, BLi01776, BLi01774, BLi01773, BLi01772, BLi01771, BLi01770
B	GO:0009130	• • • pyrimidine nucleoside monophosphate biosynthetic process	P	over	1.50818e-08	3.28681e-11	8	4	BLi01769, BLi01767, BLi01776, BLi01774, BLi01773, BLi01772, BLi01771, BLi01770
B	GO:0009174	• • • • pyrimidine ribonucleoside monophosphate biosynthetic process	P	over	8.96828e-09	1.11685e-11	8	3	BLi01769, BLi01767, BLi01776, BLi01774, BLi01773, BLi01772, BLi01771, BLi01770
B	GO:0009161	• • ribonucleoside monophosphate metabolic process	P	over	4.9392e-06	2.76792e-08	9	23	BLi01411, BLi01769, BLi01767, BLi01776, BLi01774, BLi01773, BLi01772, BLi01771, BLi01770
B	GO:0009156	• • • ribonucleoside monophosphate biosynthetic process	P	over	4.9392e-06	2.76792e-08	9	23	BLi01411, BLi01769, BLi01767, BLi01776, BLi01774, BLi01773, BLi01772, BLi01771, BLi01770
B	GO:0009129	• • pyrimidine nucleoside monophosphate metabolic process	P	over	1.50818e-08	3.28681e-11	8	4	BLi01769, BLi01767, BLi01776, BLi01774, BLi01773, BLi01772, BLi01771, BLi01770
B	GO:0009173	• • • pyrimidine ribonucleoside monophosphate metabolic process	P	over	8.96828e-09	1.11685e-11	8	3	BLi01769, BLi01767, BLi01776, BLi01774, BLi01773, BLi01772, BLi01771, BLi01770
B	GO:0046049	• • • • UMP metabolic process	P	over	8.96828e-09	1.11685e-11	8	3	BLi01769, BLi01767, BLi01776, BLi01774, BLi01773, BLi01772, BLi01771, BLi01770
B	GO:0006222	• • • • • UMP biosynthetic process	P	over	8.96828e-09	1.11685e-11	8	3	BLi01769, BLi01767, BLi01776, BLi01774, BLi01773, BLi01772, BLi01771, BLi01770
B	GO:0044205	• • • • • • 'de novo' UMP biosynthetic process	P	over	1.50818e-08	2.59334e-11	7	1	BLi01769, BLi01776, BLi01774, BLi01773, BLi01772, BLi01771, BLi01770
B	GO:0009116	• nucleoside metabolic process	P	over	0.025413	0.000205709	8	62	BLi01769, BLi01767, BLi01776, BLi01774, BLi01773, BLi01772, BLi01771, BLi01770
B	GO:0009119	• • ribonucleoside metabolic process	P	over	0.0124031	9.65371e-05	8	55	BLi01769, BLi01767, BLi01776, BLi01774, BLi01773, BLi01772, BLi01771, BLi01770
B	GO:0006213	• • pyrimidine nucleoside metabolic process	P	over	4.28188e-07	1.4664e-09	8	9	BLi01769, BLi01767, BLi01776, BLi01774, BLi01773, BLi01772, BLi01771, BLi01770
B	GO:0046131	• • • pyrimidine ribonucleoside metabolic process	P	over	2.54192e-07	7.91382e-10	8	8	BLi01769, BLi01767, BLi01776, BLi01774, BLi01773, BLi01772, BLi01771, BLi01770
B	GO:0009259	• ribonucleotide metabolic process	P	over	0.0413252	0.000399786	12	152	BLi01411, BLi03671, BLi01769, BLi01767, BLi00163, BLi04269, BLi01776, BLi01774, BLi01773, BLi01772, BLi01771, BLi01770
B	GO:0009260	• • ribonucleotide biosynthetic process	P	over	0.000234885	1.46255e-06	9	40	BLi01411, BLi01769, BLi01767, BLi01776, BLi01774, BLi01773, BLi01772, BLi01771, BLi01770
B	GO:0009165	• nucleotide biosynthetic process	P	over	0.000357508	2.33738e-06	10	56	BLi01411, BLi01769, BLi01767, BLi04233, BLi01776, BLi01774, BLi01773, BLi01772, BLi01771, BLi01770
C	GO:0008152	metabolic process	P	/	/	/	/	/	/
C	GO:0006082	• organic acid metabolic process	P	over	0.000581955	1.63063e-06	16	301	BLi04287, BLi02162, BLi04286, BLi02161, BLi02962, BLi02961, BLi02960, BLi02959, BLi02958, BLi02957, BLi02956, BLi02955, BLi01676, BLi02396, BLi02395, BLi00462
C	GO:0043436	• • oxoacid metabolic process	P	over	0.000353541	8.8055e-07	16	287	BLi04287, BLi02162, BLi04286, BLi02161, BLi02962, BLi02961, BLi02960, BLi02959, BLi02958, BLi02957, BLi02956, BLi02955, BLi01676, BLi02396, BLi02395, BLi00462
C	GO:0019752	• • • carboxylic acid metabolic process	P	over	0.000353541	8.8055e-07	16	287	BLi04287, BLi02162, BLi04286, BLi02161, BLi02962, BLi02961, BLi02960, BLi02959, BLi02958, BLi02957, BLi02956, BLi02955, BLi01676, BLi02396, BLi02395, BLi00462
C	GO:0006520	• • • • cellular amino acid metabolic process	P	over	0.000889954	2.84831e-06	13	202	BLi02162, BLi02161, BLi02962, BLi02961, BLi02960, BLi02959, BLi02958, BLi02957, BLi02956, BLi02955, BLi02396, BLi02395, BLi00462
C	GO:0008652	• • • • • cellular amino acid biosynthetic process	P	over	0.000206694	2.57403e-07	12	133	BLi02162, BLi02161, BLi02961, BLi02960, BLi02959, BLi02958, BLi02957, BLi02956, BLi02955, BLi02396, BLi02395, BLi00462
C	GO:0097054	• • • • • • L-glutamate biosynthetic process	P	over	0.0193441	0.000181069	2	0	BLi02162, BLi02161
C	GO:0009081	• • • • • branched chain family amino acid metabolic process	P	over	7.68206e-08	2.39168e-11	8	10	BLi02962, BLi02961, BLi02960, BLi02959, BLi02958, BLi02957, BLi02956, BLi02955
C	GO:0009082	• • • • • • branched chain family amino acid biosynthetic process	P	over	1.3659e-07	8.50496e-11	7	6	BLi02961, BLi02960, BLi02959, BLi02958, BLi02957, BLi02956, BLi02955
C	GO:0006551	• • • • • • leucine metabolic process	P	over	0.000235182	4.39318e-07	4	2	BLi02958, BLi02957, BLi02956, BLi02955
C	GO:0009098	• • • • • • • leucine biosynthetic process	P	over	0.000158357	1.47905e-07	4	1	BLi02958, BLi02957, BLi02956, BLi02955
C	GO:0006573	• • • • • • valine metabolic process	P	over	0.0130331	7.92897e-05	3	4	BLi02961, BLi02960, BLi02959
C	GO:0009099	• • • • • • • valine biosynthetic process	P	over	0.00494463	2.30914e-05	3	2	BLi02961, BLi02960, BLi02959
C	GO:0006549	• • • • • • isoleucine metabolic process	P	over	0.0193441	0.000186696	3	6	BLi02961, BLi02960, BLi02959
C	GO:0009097	• • • • • • • isoleucine biosynthetic process	P	over	0.0193441	0.000186696	3	6	BLi02961, BLi02960, BLi02959
C	GO:0044283	• small molecule biosynthetic process	P	over	0.00195048	8.50145e-06	13	224	BLi02162, BLi02161, BLi02961, BLi02960, BLi03849, BLi02959, BLi02958, BLi02957, BLi02956, BLi02955, BLi02396, BLi02395, BLi00462
C	GO:0016053	• • organic acid biosynthetic process	P	over	0.00158273	6.31446e-06	12	183	BLi02162, BLi02161, BLi02961, BLi02960, BLi02959, BLi02958, BLi02957, BLi02956, BLi02955, BLi02396, BLi02395, BLi00462
C	GO:0046394	• • carboxylic acid biosynthetic process	P	over	0.000889954	3.04779e-06	12	170	BLi02162, BLi02161, BLi02961, BLi02960, BLi02959, BLi02958, BLi02957, BLi02956, BLi02955, BLi02396, BLi02395, BLi00462
C	GO:0042180	• cellular ketone metabolic process	P	over	0.000222092	3.45722e-07	17	305	BLi04287, BLi02162, BLi04286, BLi02161, BLi02962, BLi02961, BLi02960, BLi03849, BLi02959, BLi02958, BLi02957, BLi02956, BLi02955, BLi01676, BLi02396, BLi02395, BLi00462
C	GO:0005996	monosaccharide metabolic process	P	/	/	/	/	/	/
C	GO:0046365	• monosaccharide catabolic process	P	over	0.0193441	0.00015109	5	34	BLi01677, BLi01676, BLi01675, BLi01674, BLi03665
C	GO:0019320	• • hexose catabolic process	P	over	0.0101213	5.67193e-05	5	27	BLi01677, BLi01676, BLi01675, BLi01674, BLi03665
C	GO:0019318	• hexose metabolic process	P	over	0.048426	0.000497527	5	45	BLi01677, BLi01676, BLi01675, BLi01674, BLi03665
C	GO:0006006	• • glucose metabolic process	P	over	0.0193441	0.00015109	5	34	BLi01677, BLi01676, BLi01675, BLi01674, BLi03665
C	GO:0006007	• • • glucose catabolic process	P	over	0.0101213	5.67193e-05	5	27	BLi01677, BLi01676, BLi01675, BLi01674, BLi03665
C	GO:0006096	• • • • glycolysis	P	over	0.00158273	6.4058e-06	5	16	BLi01677, BLi01676, BLi01675, BLi01674, BLi03665
C	GO:0048037	cofactor binding	F	over	0.0198546	0.000197804	10	184	BLi04286, BLi02161, BLi02961, BLi02959, BLi02957, BLi02956, BLi01677, BLi01674, BLi02395, BLi03665
C	GO:0050662	• coenzyme binding	F	over	0.0057502	2.86436e-05	9	114	BLi02161, BLi02961, BLi02959, BLi02957, BLi02956, BLi01677, BLi01674, BLi02395, BLi03665
C	GO:0016491	oxidoreductase activity	F	over	0.0130331	8.11523e-05	15	366	BLi04061, BLi02162, BLi03755, BLi02161, BLi04022, BLi02959, BLi02957, BLi02956, BLi01677, BLi01675, BLi01674, BLi02396, BLi02395, BLi04134, BLi03665
C	GO:0003862	• 3-isopropylmalate dehydrogenase activity	F	over	0.0193441	0.000181069	2	0	BLi02957, BLi02956
C	GO:0015930	• glutamate synthase activity	F	over	0.0193441	0.000181069	2	0	BLi02162, BLi02161
C	GO:0045181	• • glutamate synthase activity, NADH or NADPH as acceptor	F	over	0.0193441	0.000181069	2	0	BLi02162, BLi02161
C	GO:0016040	• • • glutamate synthase (NADH) activity	F	over	0.0193441	0.000181069	2	0	BLi02162, BLi02161
C	GO:0004355	• • • glutamate synthase (NADPH) activity	F	over	0.0193441	0.000181069	2	0	BLi02162, BLi02161
C	GO:0003861	• • • • 3-isopropylmalate dehydratase activity	F	over	0.0193441	0.000181069	2	0	BLi02956, BLi02955
D	GO:0032502	developmental process	P	under	0.00101275	9.77439e-06	8	232	BLi01608, BLi00066, BLi00024, BLi02930, BLi00649, BLi00648, BLi03382, BLi00220
D	GO:0043934	• sporulation	P	under	0.000452826	3.66547e-06	4	181	BLi00066, BLi00024, BLi03382, BLi00220
D	GO:0030435	• • sporulation resulting in formation of a cellular spore	P	under	0.000868014	8.10723e-06	4	176	BLi00066, BLi00024, BLi03382, BLi00220
D	GO:0048869	• cellular developmental process	P	under	0.0065529	7.7525e-05	8	208	BLi01608, BLi00066, BLi00024, BLi02930, BLi00649, BLi00648, BLi03382, BLi00220
D	GO:0030154	• • cell differentiation	P	under	0.000868014	8.10723e-06	4	176	BLi00066, BLi00024, BLi03382, BLi00220
D	GO:0048856	• anatomical structure development	P	under	0.0065529	7.7525e-05	8	208	BLi01608, BLi00066, BLi00024, BLi02930, BLi00649, BLi00648, BLi03382, BLi00220
D	GO:0009653	• • anatomical structure morphogenesis	P	under	0.0065529	7.7525e-05	8	208	BLi01608, BLi00066, BLi00024, BLi02930, BLi00649, BLi00648, BLi03382, BLi00220
D	GO:0048646	• • • anatomical structure formation involved in morphogenesis	P	under	0.000868014	8.10723e-06	4	176	BLi00066, BLi00024, BLi03382, BLi00220
D	GO:0008152	metabolic process	P	/	/	/	/	/	/
D	GO:0044249	• cellular biosynthetic process	P	over	0.00388755	4.23612e-05	137	776	BLi01219, BLi00898, BLi00139, BLi00137, BLi00136, BLi00134, BLi04363, BLi01608, BLi04362, BLi03321, BLi03320, BLi00887, BLi00129, BLi00128, BLi00127, BLi00123, BLi00122, BLi03319, BLi00086, BLi00084, BLi00517, BLi00109, BLi00066, BLi03652, BLi03256, BLi02572, BLi01893, BLi02175, BLi02171, BLi01095, BLi01522, BLi02167, BLi03592, BLi02549, BLi03221, BLi03185, BLi02938, BLi02937, BLi03973, BLi00024,…
D	GO:0009058	• biosynthetic process	P	over	0.000333512	2.59583e-06	148	815	BLi03692, BLi03691, BLi03690, BLi01219, BLi00898, BLi00139, BLi00137, BLi00136, BLi00134, BLi03689, BLi03688, BLi03686, BLi04363, BLi03684, BLi01608, BLi04362, BLi03683, BLi03681, BLi03321, BLi03320, BLi00887, BLi00129, BLi00128, BLi00127, BLi00123, BLi00122, BLi03319, BLi00086, BLi00084, BLi00517, BLi00109, BLi00066, BLi03652, BLi03256, BLi02572, BLi01893, BLi02175, BLi02171, BLi01095, BLi01522,…
D	GO:0044238	• primary metabolic process	P	over	0.0267959	0.000358725	206	1338	BLi03692, BLi03691, BLi03690, BLi01219, BLi01574, BLi00139, BLi00137, BLi00136, BLi00134, BLi03688, BLi03686, BLi04363, BLi03684, BLi01608, BLi04362, BLi03683, BLi04001, BLi03681, BLi03321, BLi03320, BLi00887, BLi00885, BLi00129, BLi00128, BLi00127, BLi00123, BLi00122, BLi03319, BLi00086, BLi02997, BLi00084, BLi00518, BLi00517, BLi02628, BLi00109, BLi00066, BLi03652, BLi03256, BLi02572, BLi01893,…
D	GO:0019538	• • protein metabolic process	P	over	3.60908e-05	2.47197e-07	65	248	BLi00139, BLi00137, BLi00136, BLi00134, BLi04363, BLi04001, BLi00129, BLi00128, BLi00127, BLi00123, BLi00122, BLi03319, BLi00066, BLi01893, BLi03592, BLi04270, BLi03979, BLi02938, BLi00018, BLi03200, BLi03955, BLi01834, BLi03949, BLi01390, BLi02869, BLi01824, BLi03938, BLi03493, BLi00730, BLi03481, BLi01762, BLi03111, BLi02032, BLi00275, BLi02740, BLi04065, BLi01669, BLi00623, BLi00622, BLi02738,…
D	GO:0044267	• • • cellular protein metabolic process	P	over	5.99331e-08	2.61228e-10	54	149	BLi00139, BLi00137, BLi00136, BLi00134, BLi04363, BLi00129, BLi00128, BLi00127, BLi00123, BLi00122, BLi03319, BLi00066, BLi01893, BLi04270, BLi02938, BLi00018, BLi03955, BLi03949, BLi02869, BLi01824, BLi03938, BLi03493, BLi00730, BLi01762, BLi03111, BLi00275, BLi02740, BLi04065, BLi01669, BLi00623, BLi02738, BLi03772, BLi03016, BLi03015, BLi02718, BLi02717, BLi00162, BLi00160, BLi00159, BLi00158,…
D	GO:0006412	• • • • translation	P	over	2.84384e-13	1.77076e-16	46	67	BLi00139, BLi00137, BLi00136, BLi00134, BLi04363, BLi00129, BLi00128, BLi00127, BLi00123, BLi00122, BLi03319, BLi00066, BLi01893, BLi02938, BLi00018, BLi03955, BLi03949, BLi02869, BLi01824, BLi00730, BLi01762, BLi03111, BLi01669, BLi03772, BLi03016, BLi03015, BLi02718, BLi02717, BLi00162, BLi00160, BLi00159, BLi00158, BLi00157, BLi00152, BLi00151, BLi02667, BLi00149, BLi00148, BLi00147, BLi00146,…
D	GO:0043170	• macromolecule metabolic process	P	over	0.000262754	1.96329e-06	149	818	BLi03692, BLi03691, BLi03690, BLi01219, BLi01574, BLi00139, BLi00137, BLi00136, BLi00134, BLi03688, BLi03686, BLi04363, BLi03684, BLi01608, BLi04362, BLi03683, BLi04001, BLi03681, BLi03321, BLi00885, BLi00129, BLi00128, BLi00127, BLi00123, BLi00122, BLi03319, BLi00086, BLi02997, BLi00518, BLi00517, BLi00066, BLi03652, BLi03256, BLi01893, BLi02175, BLi01095, BLi04324, BLi00055, BLi04323, BLi00054,…
D	GO:0010467	• • gene expression	P	over	1.94792e-07	9.70322e-10	102	421	BLi01219, BLi00139, BLi00137, BLi00136, BLi00134, BLi04363, BLi03321, BLi00129, BLi00128, BLi00127, BLi00123, BLi00122, BLi03319, BLi00086, BLi00517, BLi00066, BLi03652, BLi03256, BLi01893, BLi02175, BLi01095, BLi04324, BLi00055, BLi00054, BLi01522, BLi02167, BLi03592, BLi00832, BLi03185, BLi00027, BLi02938, BLi02897, BLi02135, BLi00018, BLi03569, BLi03955, BLi02080, BLi02877, BLi00754, BLi01433,…
D	GO:0009059	• • macromolecule biosynthetic process	P	over	4.01189e-07	2.12335e-09	108	462	BLi03692, BLi03691, BLi03690, BLi01219, BLi00139, BLi00137, BLi00136, BLi00134, BLi03688, BLi03686, BLi04363, BLi03684, BLi01608, BLi04362, BLi03683, BLi03681, BLi03321, BLi00129, BLi00128, BLi00127, BLi00123, BLi00122, BLi03319, BLi00086, BLi00517, BLi00066, BLi03652, BLi03256, BLi01893, BLi02175, BLi01095, BLi01522, BLi02167, BLi03592, BLi03185, BLi02938, BLi02135, BLi00018, BLi03569, BLi03955,…
D	GO:0044260	• • cellular macromolecule metabolic process	P	over	4.74471e-05	3.39752e-07	132	676	BLi01219, BLi01574, BLi00139, BLi00137, BLi00136, BLi00134, BLi04363, BLi01608, BLi04362, BLi03321, BLi00885, BLi00129, BLi00128, BLi00127, BLi00123, BLi00122, BLi03319, BLi00086, BLi02997, BLi00518, BLi00517, BLi00066, BLi03652, BLi03256, BLi01893, BLi02175, BLi01095, BLi04324, BLi00055, BLi04323, BLi00054, BLi01522, BLi02167, BLi03592, BLi04270, BLi00832, BLi00030, BLi03185, BLi00027, BLi02938,…
D	GO:0034645	• • • cellular macromolecule biosynthetic process	P	over	2.89548e-05	1.80291e-07	100	454	BLi01219, BLi00139, BLi00137, BLi00136, BLi00134, BLi04363, BLi01608, BLi04362, BLi03321, BLi00129, BLi00128, BLi00127, BLi00123, BLi00122, BLi03319, BLi00086, BLi00517, BLi00066, BLi03652, BLi03256, BLi01893, BLi02175, BLi01095, BLi01522, BLi02167, BLi03592, BLi03185, BLi02938, BLi02135, BLi00018, BLi03569, BLi03955, BLi03954, BLi00004, BLi02080, BLi02877, BLi00754, BLi01433, BLi03949, BLi02869,…
D	GO:0003676	nucleic acid binding	F	over	0.000526113	4.42249e-06	99	484	BLi01574, BLi01571, BLi00139, BLi00137, BLi00136, BLi00134, BLi04363, BLi04362, BLi03321, BLi00885, BLi00129, BLi00128, BLi05037, BLi03319, BLi02997, BLi00518, BLi00517, BLi05016, BLi03652, BLi03256, BLi01893, BLi02175, BLi01095, BLi00055, BLi04323, BLi00054, BLi01522, BLi02167, BLi00832, BLi00030, BLi03185, BLi01105, BLi02135, BLi03569, BLi03955, BLi00004, BLi02080, BLi02877, BLi01834, BLi00754,…
D	GO:0003723	• RNA binding	F	over	1.81497e-09	5.08552e-12	45	93	BLi00139, BLi00137, BLi00136, BLi00134, BLi04363, BLi00129, BLi00128, BLi03319, BLi01893, BLi00055, BLi00054, BLi00832, BLi03955, BLi03949, BLi03940, BLi02869, BLi01826, BLi01820, BLi01766, BLi03111, BLi03100, BLi02758, BLi03781, BLi01669, BLi04060, BLi03772, BLi03017, BLi03016, BLi03015, BLi00160, BLi01597, BLi00553, BLi00159, BLi00157, BLi00152, BLi00546, BLi00149, BLi00148, BLi00147, BLi00146,…
D	GO:0019843	• • rRNA binding	F	over	8.12394e-10	1.77625e-12	24	20	BLi00139, BLi00137, BLi00136, BLi00134, BLi04363, BLi00129, BLi00128, BLi01893, BLi00054, BLi03955, BLi03111, BLi01669, BLi00160, BLi00159, BLi00152, BLi00149, BLi00148, BLi00147, BLi00146, BLi00145, BLi00144, BLi00143, BLi00142, BLi00140
D	GO:0000049	• • tRNA binding	F	over	0.00105694	1.05299e-05	10	9	BLi00129, BLi00128, BLi03940, BLi02869, BLi03100, BLi03016, BLi03015, BLi00159, BLi00145, BLi00140
D	GO:0005198	structural molecule activity	F	over	6.89936e-15	2.14799e-18	39	37	BLi00139, BLi00137, BLi00136, BLi00134, BLi04363, BLi00129, BLi00128, BLi00127, BLi00123, BLi00122, BLi03319, BLi01893, BLi01849, BLi01840, BLi03955, BLi01824, BLi03875, BLi03874, BLi03111, BLi03785, BLi03784, BLi01669, BLi00162, BLi00160, BLi00159, BLi00158, BLi00152, BLi00151, BLi02667, BLi00149, BLi00148, BLi00147, BLi00146, BLi00145, BLi00144, BLi00143, BLi00142, BLi00141, BLi00140
D	GO:0003735	• structural constituent of ribosome	F	over	9.36238e-13	8.74444e-16	33	31	BLi00139, BLi00137, BLi00136, BLi00134, BLi04363, BLi00129, BLi00128, BLi00127, BLi00123, BLi00122, BLi03319, BLi01893, BLi03955, BLi01824, BLi03111, BLi01669, BLi00162, BLi00160, BLi00159, BLi00158, BLi00152, BLi00151, BLi02667, BLi00149, BLi00148, BLi00147, BLi00146, BLi00145, BLi00144, BLi00143, BLi00142, BLi00141, BLi00140
D	GO:0005623	cell	C	over	0.00203177	2.15069e-05	147	837	BLi03692, BLi03333, BLi00897, BLi00139, BLi00137, BLi00136, BLi00134, BLi03688, BLi04363, BLi03684, BLi01608, BLi03683, BLi04001, BLi03321, BLi00885, BLi00129, BLi00128, BLi00127, BLi00123, BLi00122, BLi03319, BLi02997, BLi00084, BLi00518, BLi00517, BLi01946, BLi01940, BLi00467, BLi03256, BLi04292, BLi02572, BLi01893, BLi00854, BLi02570, BLi02176, BLi02175, BLi02173, BLi01522, BLi02167, BLi04273,…
D	GO:0044464	• cell part	C	over	0.00203177	2.15069e-05	147	837	BLi03692, BLi03333, BLi00897, BLi00139, BLi00137, BLi00136, BLi00134, BLi03688, BLi04363, BLi03684, BLi01608, BLi03683, BLi04001, BLi03321, BLi00885, BLi00129, BLi00128, BLi00127, BLi00123, BLi00122, BLi03319, BLi02997, BLi00084, BLi00518, BLi00517, BLi01946, BLi01940, BLi00467, BLi03256, BLi04292, BLi02572, BLi01893, BLi00854, BLi02570, BLi02176, BLi02175, BLi02173, BLi01522, BLi02167, BLi04273,…
D	GO:0005622	• • intracellular	C	over	1.34015e-05	7.92742e-08	70	267	BLi00139, BLi00137, BLi00136, BLi00134, BLi04363, BLi03321, BLi00885, BLi00129, BLi00128, BLi00127, BLi00123, BLi00122, BLi03319, BLi02997, BLi00084, BLi00518, BLi00517, BLi03256, BLi02572, BLi01893, BLi02175, BLi01522, BLi02167, BLi03185, BLi03569, BLi01849, BLi01843, BLi01840, BLi03955, BLi00004, BLi02901, BLi01824, BLi03124, BLi03123, BLi03875, BLi03874, BLi03111, BLi03109, BLi03068, BLi01284,…
D	GO:0044424	• • • intracellular part	C	over	1.44633e-07	6.75434e-10	55	158	BLi00139, BLi00137, BLi00136, BLi00134, BLi04363, BLi00129, BLi00128, BLi00127, BLi00123, BLi00122, BLi03319, BLi02997, BLi00084, BLi00518, BLi02572, BLi01893, BLi01849, BLi01843, BLi01840, BLi03955, BLi00004, BLi02901, BLi01824, BLi03124, BLi03123, BLi03875, BLi03874, BLi03111, BLi03068, BLi03788, BLi03786, BLi03785, BLi03784, BLi01669, BLi01303, BLi01302, BLi00162, BLi00160, BLi00159, BLi00158,…
D	GO:0005737	• • • • cytoplasm	C	over	3.16476e-08	1.28088e-10	38	76	BLi00139, BLi00137, BLi00136, BLi00134, BLi04363, BLi00129, BLi00128, BLi00127, BLi00123, BLi00122, BLi03319, BLi00084, BLi02572, BLi01893, BLi03955, BLi01824, BLi03111, BLi03068, BLi01669, BLi00162, BLi00160, BLi00159, BLi00158, BLi00156, BLi00152, BLi00151, BLi02667, BLi00546, BLi00149, BLi00148, BLi00147, BLi00146, BLi00145, BLi00144, BLi00143, BLi00142, BLi00141, BLi00140
D	GO:0044444	• • • • • cytoplasmic part	C	over	3.16476e-08	1.28088e-10	38	76	BLi00139, BLi00137, BLi00136, BLi00134, BLi04363, BLi00129, BLi00128, BLi00127, BLi00123, BLi00122, BLi03319, BLi00084, BLi02572, BLi01893, BLi03955, BLi01824, BLi03111, BLi03068, BLi01669, BLi00162, BLi00160, BLi00159, BLi00158, BLi00156, BLi00152, BLi00151, BLi02667, BLi00546, BLi00149, BLi00148, BLi00147, BLi00146, BLi00145, BLi00144, BLi00143, BLi00142, BLi00141, BLi00140
D	GO:0044446	• • • • intracellular organelle part	C	over	0.0108838	0.000135539	12	21	BLi00139, BLi00137, BLi00136, BLi00129, BLi00128, BLi00123, BLi03111, BLi00159, BLi00158, BLi00152, BLi00151, BLi00143
D	GO:0032991	macromolecular complex	C	over	3.28181e-06	1.83912e-08	42	111	BLi00139, BLi00137, BLi00136, BLi00134, BLi04363, BLi00129, BLi00128, BLi00127, BLi00123, BLi00122, BLi03319, BLi02997, BLi02572, BLi01893, BLi03955, BLi02901, BLi01824, BLi03916, BLi03111, BLi03068, BLi01669, BLi01303, BLi01302, BLi00162, BLi00160, BLi00159, BLi00158, BLi00156, BLi00152, BLi00151, BLi02667, BLi00546, BLi00149, BLi00148, BLi00147, BLi00146, BLi00145, BLi00144, BLi00143, BLi00142,…
D	GO:0030529	• ribonucleoprotein complex	C	over	1.0616e-11	1.65255e-14	35	42	BLi00139, BLi00137, BLi00136, BLi00134, BLi04363, BLi00129, BLi00128, BLi00127, BLi00123, BLi00122, BLi03319, BLi01893, BLi03955, BLi01824, BLi03111, BLi01669, BLi00162, BLi00160, BLi00159, BLi00158, BLi00156, BLi00152, BLi00151, BLi02667, BLi00546, BLi00149, BLi00148, BLi00147, BLi00146, BLi00145, BLi00144, BLi00143, BLi00142, BLi00141, BLi00140
D	GO:0043226	organelle	C	over	3.85418e-09	1.31993e-11	48	109	BLi00139, BLi00137, BLi00136, BLi00134, BLi04363, BLi00129, BLi00128, BLi00127, BLi00123, BLi00122, BLi03319, BLi00518, BLi01893, BLi01849, BLi01843, BLi01840, BLi03955, BLi00004, BLi01824, BLi03124, BLi03123, BLi03875, BLi03874, BLi03111, BLi03788, BLi03786, BLi03785, BLi03784, BLi01669, BLi00162, BLi00160, BLi00159, BLi00158, BLi00156, BLi00152, BLi00151, BLi02667, BLi00546, BLi00149, BLi00148,…
D	GO:0043228	• non-membrane-bounded organelle	C	over	8.12394e-10	2.0234e-12	43	82	BLi00139, BLi00137, BLi00136, BLi00134, BLi04363, BLi00129, BLi00128, BLi00127, BLi00123, BLi00122, BLi03319, BLi00518, BLi01893, BLi01849, BLi01840, BLi03955, BLi00004, BLi01824, BLi03875, BLi03874, BLi03111, BLi03785, BLi03784, BLi01669, BLi00162, BLi00160, BLi00159, BLi00158, BLi00156, BLi00152, BLi00151, BLi02667, BLi00546, BLi00149, BLi00148, BLi00147, BLi00146, BLi00145, BLi00144, BLi00143,…
D	GO:0044422	• organelle part	C	over	0.00690203	8.38042e-05	16	35	BLi00139, BLi00137, BLi00136, BLi00129, BLi00128, BLi00123, BLi01849, BLi01840, BLi03111, BLi03785, BLi03784, BLi00159, BLi00158, BLi00152, BLi00151, BLi00143
D	GO:0043229	• intracellular organelle	C	over	3.85418e-09	1.31993e-11	48	109	BLi00139, BLi00137, BLi00136, BLi00134, BLi04363, BLi00129, BLi00128, BLi00127, BLi00123, BLi00122, BLi03319, BLi00518, BLi01893, BLi01849, BLi01843, BLi01840, BLi03955, BLi00004, BLi01824, BLi03124, BLi03123, BLi03875, BLi03874, BLi03111, BLi03788, BLi03786, BLi03785, BLi03784, BLi01669, BLi00162, BLi00160, BLi00159, BLi00158, BLi00156, BLi00152, BLi00151, BLi02667, BLi00546, BLi00149, BLi00148,…
D	GO:0043232	• • intracellular non-membrane-bounded organelle	C	over	8.12394e-10	2.0234e-12	43	82	BLi00139, BLi00137, BLi00136, BLi00134, BLi04363, BLi00129, BLi00128, BLi00127, BLi00123, BLi00122, BLi03319, BLi00518, BLi01893, BLi01849, BLi01840, BLi03955, BLi00004, BLi01824, BLi03875, BLi03874, BLi03111, BLi03785, BLi03784, BLi01669, BLi00162, BLi00160, BLi00159, BLi00158, BLi00156, BLi00152, BLi00151, BLi02667, BLi00546, BLi00149, BLi00148, BLi00147, BLi00146, BLi00145, BLi00144, BLi00143,…
D	GO:0005840	• • • ribosome	C	over	4.82993e-12	6.01486e-15	35	40	BLi00139, BLi00137, BLi00136, BLi00134, BLi04363, BLi00129, BLi00128, BLi00127, BLi00123, BLi00122, BLi03319, BLi01893, BLi03955, BLi01824, BLi03111, BLi01669, BLi00162, BLi00160, BLi00159, BLi00158, BLi00156, BLi00152, BLi00151, BLi02667, BLi00546, BLi00149, BLi00148, BLi00147, BLi00146, BLi00145, BLi00144, BLi00143, BLi00142, BLi00141, BLi00140
D	GO:0044391	• • • • ribosomal subunit	C	over	2.90512e-05	1.89936e-07	12	8	BLi00139, BLi00137, BLi00136, BLi00129, BLi00128, BLi00123, BLi03111, BLi00159, BLi00158, BLi00152, BLi00151, BLi00143
D	GO:0015935	• • • • • small ribosomal subunit	C	over	0.0211691	0.000276807	6	4	BLi00139, BLi00137, BLi00129, BLi00128, BLi03111, BLi00159
D	GO:0015934	• • • • • large ribosomal subunit	C	over	0.0211691	0.000276807	6	4	BLi00136, BLi00123, BLi00158, BLi00152, BLi00151, BLi00143
E	GO:0044237	cellular metabolic process	P	/	/	/	/	/	/
E	GO:0051187	• cofactor catabolic process	P	over	0.00216145	2.69172e-06	9	11	BLi01830, BLi02260, BLi02259, BLi02047, BLi02993, BLi02992, BLi03062, BLi03061, BLi03060
E	GO:0009109	• • coenzyme catabolic process	P	over	0.00216145	2.69172e-06	9	11	BLi01830, BLi02260, BLi02259, BLi02047, BLi02993, BLi02992, BLi03062, BLi03061, BLi03060
E	GO:0006084	• acetyl-CoA metabolic process	P	over	0.00699383	1.0887e-05	9	14	BLi01830, BLi02260, BLi02259, BLi02047, BLi02993, BLi02992, BLi03062, BLi03061, BLi03060
E	GO:0046356	• • acetyl-CoA catabolic process	P	over	0.00216145	1.57458e-06	9	10	BLi01830, BLi02260, BLi02259, BLi02047, BLi02993, BLi02992, BLi03062, BLi03061, BLi03060
E	GO:0006099	• • • tricarboxylic acid cycle	P	over	0.00216145	1.57458e-06	9	10	BLi01830, BLi02260, BLi02259, BLi02047, BLi02993, BLi02992, BLi03062, BLi03061, BLi03060
E	GO:0009060	• aerobic respiration	P	over	0.00876865	1.63798e-05	9	15	BLi01830, BLi02260, BLi02259, BLi02047, BLi02993, BLi02992, BLi03062, BLi03061, BLi03060
F	GO:0009987	cellular process	P	over	0.00535311	5.89977e-05	135	1821	BLi00117, BLi00115, BLi00470, BLi00114, BLi00113, BLi00110, BLi03789, BLi01532, BLi04057, BLi04051, BLi03222, BLi01725, BLi03184, BLi03814, BLi00065, BLi00064, BLi00063, BLi00061, BLi00060, BLi03219, BLi03218, BLi02742, BLi01911, BLi03175, BLi01875, BLi00059, BLi03963, BLi01870, BLi02739, BLi02931, BLi02737, BLi02736, BLi02898, BLi02735, BLi03957, BLi00044, BLi02134, BLi00997, BLi00994, BLi02686,…
F	GO:0008152	metabolic process	P	over	0.00118	5.51057e-06	146	1972	BLi00117, BLi00115, BLi00470, BLi00114, BLi00113, BLi00110, BLi03789, BLi01532, BLi04051, BLi03223, BLi03222, BLi03188, BLi01725, BLi03184, BLi03814, BLi00065, BLi00064, BLi00063, BLi00061, BLi00060, BLi03219, BLi03218, BLi03572, BLi02742, BLi03373, BLi01911, BLi03175, BLi01875, BLi00059, BLi03963, BLi01870, BLi02739, BLi02931, BLi02737, BLi02736, BLi02898, BLi02735, BLi03957, BLi00044, BLi02134,…
F	GO:0009058	• biosynthetic process	P	over	4.45069e-06	2.77129e-09	91	872	BLi00117, BLi00115, BLi00110, BLi04051, BLi03223, BLi03222, BLi01725, BLi00065, BLi00064, BLi00063, BLi00061, BLi00060, BLi03219, BLi03218, BLi02742, BLi01911, BLi03175, BLi01875, BLi00059, BLi03963, BLi01870, BLi02931, BLi02898, BLi03957, BLi00044, BLi00997, BLi02686, BLi02683, BLi04371, BLi03148, BLi00421, BLi00581, BLi02909, BLi01640, BLi04361, BLi00773, BLi03334, BLi02861, BLi02860, BLi03331,…
F	GO:0044237	• cellular metabolic process	P	over	2.1848e-05	2.42016e-08	124	1440	BLi00117, BLi00115, BLi00470, BLi00114, BLi00113, BLi00110, BLi03789, BLi01532, BLi04051, BLi03222, BLi01725, BLi03184, BLi03814, BLi00065, BLi00064, BLi00063, BLi00061, BLi00060, BLi03219, BLi03218, BLi02742, BLi01911, BLi03175, BLi01875, BLi00059, BLi03963, BLi01870, BLi02739, BLi02931, BLi02737, BLi02736, BLi02898, BLi02735, BLi03957, BLi00044, BLi02134, BLi00997, BLi00994, BLi02686, BLi02683,…
F	GO:0044249	• • cellular biosynthetic process	P	over	4.45069e-06	2.4473e-09	88	825	BLi00117, BLi00115, BLi00110, BLi04051, BLi03222, BLi01725, BLi00065, BLi00064, BLi00063, BLi00061, BLi00060, BLi03219, BLi03218, BLi02742, BLi01911, BLi03175, BLi01875, BLi00059, BLi03963, BLi01870, BLi02931, BLi02898, BLi00044, BLi00997, BLi02686, BLi02683, BLi04371, BLi03148, BLi00421, BLi00581, BLi02909, BLi01640, BLi04361, BLi00773, BLi03334, BLi02861, BLi02860, BLi03331, BLi02503, BLi00016,…
F	GO:0006766	• • • vitamin metabolic process	P	over	0.0138941	0.000203307	11	45	BLi04051, BLi03222, BLi03219, BLi03218, BLi00016, BLi01791, BLi00095, BLi00094, BLi02411, BLi02376, BLi02409
F	GO:0009110	• • • • vitamin biosynthetic process	P	over	0.0355727	0.000653421	10	44	BLi04051, BLi03222, BLi03219, BLi03218, BLi00016, BLi00095, BLi00094, BLi02411, BLi02376, BLi02409
F	GO:0006775	• • • • fat-soluble vitamin metabolic process	P	over	0.00515867	5.46061e-05	5	4	BLi03222, BLi03219, BLi03218, BLi02411, BLi02409
F	GO:0042362	• • • • • fat-soluble vitamin biosynthetic process	P	over	0.00515867	5.46061e-05	5	4	BLi03222, BLi03219, BLi03218, BLi02411, BLi02409
F	GO:0042375	• • quinone cofactor metabolic process	P	over	0.0127453	0.000182529	5	6	BLi03222, BLi03219, BLi03218, BLi02411, BLi02409
F	GO:0045426	• • • quinone cofactor biosynthetic process	P	over	0.00816884	0.000104272	5	5	BLi03222, BLi03219, BLi03218, BLi02411, BLi02409
F	GO:0042373	• • • vitamin K metabolic process	P	over	0.00515867	5.46061e-05	5	4	BLi03222, BLi03219, BLi03218, BLi02411, BLi02409
F	GO:0042371	• • • • vitamin K biosynthetic process	P	over	0.00515867	5.46061e-05	5	4	BLi03222, BLi03219, BLi03218, BLi02411, BLi02409
F	GO:0009233	• • menaquinone metabolic process	P	over	0.00515867	5.46061e-05	5	4	BLi03222, BLi03219, BLi03218, BLi02411, BLi02409
F	GO:0009234	• • • menaquinone biosynthetic process	P	over	0.00515867	5.46061e-05	5	4	BLi03222, BLi03219, BLi03218, BLi02411, BLi02409
F	GO:0044238	• primary metabolic process	P	over	0.000239295	7.45003e-07	119	1425	BLi00117, BLi00115, BLi00114, BLi00113, BLi00110, BLi03789, BLi01532, BLi01725, BLi03184, BLi03814, BLi00065, BLi00064, BLi00063, BLi00061, BLi00060, BLi01911, BLi03175, BLi01875, BLi00059, BLi03963, BLi01870, BLi02739, BLi02931, BLi02737, BLi02736, BLi02898, BLi02735, BLi03957, BLi00044, BLi00997, BLi00994, BLi02686, BLi02683, BLi03154, BLi03151, BLi04371, BLi01256, BLi02875, BLi03148, BLi00421,…
F	GO:0044710	• single-organism metabolic process	P	/	/	/	/	/	/
F	GO:0043170	• • macromolecule metabolic process	P	over	0.000234105	6.5596e-07	85	882	BLi00117, BLi00115, BLi00114, BLi00113, BLi00110, BLi01532, BLi01725, BLi00065, BLi00063, BLi00060, BLi03175, BLi01870, BLi02739, BLi02931, BLi02737, BLi02736, BLi02898, BLi02735, BLi00044, BLi00997, BLi02686, BLi03154, BLi03151, BLi04371, BLi01256, BLi02875, BLi00421, BLi00583, BLi00582, BLi00581, BLi02909, BLi01640, BLi04361, BLi00614, BLi00613, BLi00773, BLi02863, BLi03334, BLi02862, BLi02860,…
F	GO:0009059	• • • macromolecule biosynthetic process	P	over	0.00193666	1.32648e-05	55	515	BLi00117, BLi00115, BLi00110, BLi01725, BLi00065, BLi00063, BLi00060, BLi03175, BLi01870, BLi02931, BLi00044, BLi00997, BLi02686, BLi04371, BLi00421, BLi00581, BLi02909, BLi04361, BLi00773, BLi03334, BLi02860, BLi03331, BLi02503, BLi00015, BLi01795, BLi01794, BLi01793, BLi01792, BLi03718, BLi00002, BLi00161, BLi03676, BLi01815, BLi01813, BLi00150, BLi01809, BLi02596, BLi00732, BLi00731, BLi04083,…
F	GO:0043412	• • • macromolecule modification	P	over	0.0162993	0.000258799	17	102	BLi00114, BLi02737, BLi02898, BLi02735, BLi03154, BLi01256, BLi02875, BLi00614, BLi03334, BLi01796, BLi01795, BLi01794, BLi04316, BLi04315, BLi02379, BLi00088, BLi03794
F	GO:0009451	• • • • RNA modification	P	over	0.0142555	0.000217472	9	30	BLi00114, BLi02898, BLi02735, BLi03154, BLi01256, BLi02875, BLi01796, BLi01795, BLi01794
F	GO:0044260	• • • cellular macromolecule metabolic process	P	over	0.000148108	3.22775e-07	76	732	BLi00117, BLi00115, BLi00114, BLi00113, BLi00110, BLi01532, BLi01725, BLi00065, BLi00063, BLi00060, BLi03175, BLi01870, BLi02739, BLi02931, BLi02737, BLi02736, BLi02898, BLi02735, BLi00044, BLi00997, BLi02686, BLi03154, BLi04371, BLi01256, BLi02875, BLi00421, BLi00581, BLi02909, BLi01640, BLi04361, BLi00614, BLi00773, BLi03334, BLi02860, BLi03331, BLi02503, BLi00015, BLi01796, BLi01795, BLi01794,…
F	GO:0034645	• • • • cellular macromolecule biosynthetic process	P	over	0.00213995	1.53234e-05	54	500	BLi00117, BLi00115, BLi00110, BLi01725, BLi00065, BLi00063, BLi00060, BLi03175, BLi01870, BLi02931, BLi00044, BLi00997, BLi02686, BLi04371, BLi00421, BLi00581, BLi02909, BLi04361, BLi00773, BLi03334, BLi02860, BLi03331, BLi02503, BLi00015, BLi01795, BLi01794, BLi01793, BLi01792, BLi03718, BLi00002, BLi00161, BLi03676, BLi01815, BLi01813, BLi00150, BLi01809, BLi02596, BLi00732, BLi00731, BLi04083,…
F	GO:0044267	• • • • • cellular protein metabolic process	P	over	2.1848e-05	3.401e-08	32	171	BLi00117, BLi00110, BLi01725, BLi00065, BLi03175, BLi01870, BLi02739, BLi02737, BLi01640, BLi04361, BLi00614, BLi03334, BLi02860, BLi01794, BLi01793, BLi01813, BLi00150, BLi00732, BLi00731, BLi00138, BLi00135, BLi00133, BLi00132, BLi00131, BLi00130, BLi00097, BLi02379, BLi00121, BLi00120, BLi00088, BLi00087, BLi03794
F	GO:0019538	• • • • protein metabolic process	P	over	4.33154e-05	8.09129e-08	41	272	BLi00117, BLi00110, BLi01725, BLi00065, BLi03175, BLi01870, BLi02739, BLi02737, BLi03151, BLi00583, BLi00582, BLi01640, BLi04361, BLi00614, BLi00613, BLi02863, BLi03334, BLi02862, BLi02860, BLi03137, BLi00015, BLi01794, BLi01793, BLi01813, BLi00150, BLi00732, BLi00731, BLi00138, BLi00135, BLi00133, BLi00132, BLi00131, BLi00130, BLi00097, BLi02379, BLi00121, BLi00120, BLi00088, BLi00087, BLi00085,…
F	GO:0006412	• • • • • translation	P	over	2.1848e-05	2.91027e-08	23	90	BLi00117, BLi00110, BLi01725, BLi00065, BLi03175, BLi01870, BLi04361, BLi02860, BLi01794, BLi01793, BLi01813, BLi00150, BLi00732, BLi00731, BLi00138, BLi00135, BLi00133, BLi00132, BLi00131, BLi00130, BLi00097, BLi00121, BLi00120
F	GO:0010467	• • • gene expression	P	over	0.0034713	2.59375e-05	51	472	BLi00117, BLi00115, BLi00114, BLi00113, BLi00110, BLi01725, BLi00065, BLi00060, BLi03175, BLi01870, BLi02931, BLi02736, BLi02898, BLi02735, BLi02686, BLi04371, BLi02875, BLi00421, BLi00581, BLi02909, BLi04361, BLi00773, BLi03334, BLi02860, BLi02503, BLi01796, BLi01795, BLi01794, BLi01793, BLi03718, BLi00161, BLi03676, BLi01813, BLi00150, BLi01809, BLi02596, BLi00732, BLi00731, BLi00138, BLi00135,…
F	GO:0044281	• • small molecule metabolic process	P	over	0.0318036	0.000564386	53	558	BLi00110, BLi03789, BLi04051, BLi03222, BLi03184, BLi03814, BLi00064, BLi00063, BLi00061, BLi00060, BLi03219, BLi03218, BLi01911, BLi03175, BLi00059, BLi03963, BLi02898, BLi03957, BLi00994, BLi02683, BLi03148, BLi00421, BLi02861, BLi03135, BLi00016, BLi00014, BLi01791, BLi01236, BLi02853, BLi03081, BLi01222, BLi01221, BLi01813, BLi01812, BLi01811, BLi01810, BLi01778, BLi05000, BLi01809, BLi02596,…
F	GO:0044283	• • • small molecule biosynthetic process	P	over	0.0344781	0.00062258	26	211	BLi04051, BLi03222, BLi00061, BLi03219, BLi03218, BLi01911, BLi03148, BLi00016, BLi03081, BLi01222, BLi01221, BLi01813, BLi01812, BLi01811, BLi01810, BLi01778, BLi01809, BLi02596, BLi04083, BLi04082, BLi00095, BLi00094, BLi00686, BLi02411, BLi02376, BLi02409
F	GO:0006629	• • lipid metabolic process	P	over	0.0112072	0.000153523	15	78	BLi00063, BLi01911, BLi01875, BLi00059, BLi02683, BLi03081, BLi01222, BLi01221, BLi01022, BLi01813, BLi01812, BLi01811, BLi01810, BLi01809, BLi02409
F	GO:0008610	• • • lipid biosynthetic process	P	over	0.00024938	8.54042e-07	15	47	BLi00063, BLi01911, BLi01875, BLi00059, BLi02683, BLi03081, BLi01222, BLi01221, BLi01022, BLi01813, BLi01812, BLi01811, BLi01810, BLi01809, BLi02409
F	GO:0044255	• • • cellular lipid metabolic process	P	over	0.00185567	1.09646e-05	15	60	BLi00063, BLi01911, BLi01875, BLi00059, BLi02683, BLi03081, BLi01222, BLi01221, BLi01022, BLi01813, BLi01812, BLi01811, BLi01810, BLi01809, BLi02409
F	GO:0006631	• • • • fatty acid metabolic process	P	over	0.0125373	0.000175647	9	29	BLi01911, BLi03081, BLi01222, BLi01221, BLi01813, BLi01812, BLi01811, BLi01810, BLi01809
F	GO:0006633	• • • • • fatty acid biosynthetic process	P	over	0.00185567	1.21323e-05	9	19	BLi01911, BLi03081, BLi01222, BLi01221, BLi01813, BLi01812, BLi01811, BLi01810, BLi01809
F	GO:0016740	• • • • • • transferase activity	F	over	0.00601885	7.30807e-05	61	626	BLi00115, BLi00114, BLi03789, BLi04051, BLi03222, BLi03188, BLi00064, BLi00063, BLi00060, BLi01911, BLi01875, BLi00059, BLi02737, BLi02736, BLi02898, BLi02735, BLi00044, BLi02134, BLi00988, BLi02875, BLi03148, BLi00582, BLi01640, BLi00614, BLi00612, BLi03334, BLi02861, BLi03331, BLi03729, BLi00016, BLi01796, BLi01795, BLi01794, BLi03526, BLi02853, BLi00002, BLi03081, BLi00161, BLi01222, BLi01221,…
F	GO:0004312	• • • • • • • fatty acid synthase activity	F	over	0.0139871	0.000209022	6	11	BLi01911, BLi03081, BLi01222, BLi01221, BLi01812, BLi01811
F	GO:0005215	transporter activity	F	under	0.0058328	6.90057e-05	6	375	BLi03814, BLi00994, BLi04009, BLi00019, BLi00732, BLi00891
F	GO:0022857	• transmembrane transporter activity	F	under	0.0306968	0.000535188	4	271	BLi03814, BLi00019, BLi00732, BLi00891
F	GO:0005488	binding	F	over	0.00756792	9.42456e-05	101	1242	BLi00114, BLi00113, BLi00110, BLi01532, BLi00072, BLi04051, BLi03222, BLi00065, BLi00064, BLi00063, BLi00060, BLi03218, BLi03572, BLi02742, BLi03373, BLi01911, BLi02739, BLi00647, BLi02931, BLi02735, BLi03957, BLi02134, BLi00997, BLi02686, BLi00239, BLi02683, BLi03154, BLi03151, BLi02126, BLi00825, BLi04371, BLi01256, BLi02875, BLi02679, BLi03148, BLi00421, BLi00583, BLi00581, BLi02909, BLi01640,…
F	GO:0003676	• nucleic acid binding	F	over	0.00535311	5.99975e-05	54	529	BLi00114, BLi00113, BLi01532, BLi00072, BLi00065, BLi00060, BLi00647, BLi02931, BLi02686, BLi03154, BLi04371, BLi01256, BLi02875, BLi00421, BLi00581, BLi02909, BLi04361, BLi00773, BLi02860, BLi02503, BLi03133, BLi03729, BLi01795, BLi04358, BLi01792, BLi04354, BLi03718, BLi00002, BLi00161, BLi03676, BLi01818, BLi01815, BLi01813, BLi02441, BLi00150, BLi01809, BLi02596, BLi03858, BLi00138, BLi00135,…
F	GO:0003723	• • RNA binding	F	over	0.0011455	4.99285e-06	22	116	BLi00114, BLi00113, BLi00072, BLi00065, BLi03154, BLi01256, BLi02875, BLi04361, BLi02860, BLi03133, BLi01795, BLi01818, BLi01813, BLi00150, BLi00138, BLi00135, BLi00133, BLi00132, BLi00131, BLi00130, BLi00121, BLi00120
F	GO:0019843	• • rRNA binding	F	over	0.00845903	0.00011061	10	34	BLi00113, BLi00065, BLi04361, BLi01813, BLi00150, BLi00138, BLi00135, BLi00133, BLi00121, BLi00120
F	GO:0005198	structural molecule activity	F	over	0.0150465	0.000234224	13	63	BLi00117, BLi01725, BLi00065, BLi01870, BLi04361, BLi01813, BLi00150, BLi00138, BLi00135, BLi00133, BLi00132, BLi00121, BLi00120
F	GO:0003735	• structural constituent of ribosome	F	over	0.0045117	3.65206e-05	13	51	BLi00117, BLi01725, BLi00065, BLi01870, BLi04361, BLi01813, BLi00150, BLi00138, BLi00135, BLi00133, BLi00132, BLi00121, BLi00120
F	GO:0043226	organelle	C	over	0.0265022	0.000453804	20	137	BLi00117, BLi01725, BLi00065, BLi01870, BLi02737, BLi02735, BLi02126, BLi04361, BLi00614, BLi01792, BLi01815, BLi01813, BLi02441, BLi00150, BLi00138, BLi00135, BLi00133, BLi00132, BLi00121, BLi00120
F	GO:0043228	• non-membrane-bounded organelle	C	over	0.00515867	4.62821e-05	19	106	BLi00117, BLi01725, BLi00065, BLi01870, BLi02737, BLi02735, BLi04361, BLi00614, BLi01792, BLi01815, BLi01813, BLi02441, BLi00150, BLi00138, BLi00135, BLi00133, BLi00132, BLi00121, BLi00120
F	GO:0043229	• intracellular organelle	C	over	0.0265022	0.000453804	20	137	BLi00117, BLi01725, BLi00065, BLi01870, BLi02737, BLi02735, BLi02126, BLi04361, BLi00614, BLi01792, BLi01815, BLi01813, BLi02441, BLi00150, BLi00138, BLi00135, BLi00133, BLi00132, BLi00121, BLi00120
F	GO:0043232	• • intracellular non-membrane-bounded organelle	C	over	0.00515867	4.62821e-05	19	106	BLi00117, BLi01725, BLi00065, BLi01870, BLi02737, BLi02735, BLi04361, BLi00614, BLi01792, BLi01815, BLi01813, BLi02441, BLi00150, BLi00138, BLi00135, BLi00133, BLi00132, BLi00121, BLi00120
F	GO:0005840	ribosome	C	over	0.000598431	2.23573e-06	16	59	BLi00117, BLi01725, BLi00065, BLi01870, BLi02737, BLi02735, BLi04361, BLi00614, BLi01813, BLi00150, BLi00138, BLi00135, BLi00133, BLi00132, BLi00121, BLi00120
F	GO:0044391	• ribosomal subunit	C	over	0.00554985	6.39304e-05	7	13	BLi01725, BLi01870, BLi01813, BLi00150, BLi00138, BLi00132, BLi00121
F	GO:0044424	intracellular part	C	over	0.0102006	0.000136558	26	187	BLi00117, BLi01725, BLi00065, BLi01870, BLi02737, BLi02735, BLi00997, BLi02126, BLi04361, BLi00614, BLi01792, BLi00002, BLi00161, BLi01818, BLi01815, BLi01813, BLi02441, BLi00150, BLi00138, BLi00135, BLi00133, BLi00132, BLi00121, BLi00120, BLi02601, BLi02600
F	GO:0044446	• intracellular organelle part	C	over	0.0207659	0.000342651	8	25	BLi01725, BLi01870, BLi01792, BLi01813, BLi00150, BLi00138, BLi00132, BLi00121
F	GO:0030529	• ribonucleoprotein complex	C	over	0.000234105	6.29025e-07	17	60	BLi00117, BLi01725, BLi00065, BLi01870, BLi02737, BLi02735, BLi04361, BLi00614, BLi01818, BLi01813, BLi00150, BLi00138, BLi00135, BLi00133, BLi00132, BLi00121, BLi00120
F	GO:0005737	• cytoplasm	C	over	0.00185567	1.19895e-05	19	95	BLi00117, BLi01725, BLi00065, BLi01870, BLi02737, BLi02735, BLi00997, BLi04361, BLi00614, BLi00161, BLi01818, BLi01813, BLi00150, BLi00138, BLi00135, BLi00133, BLi00132, BLi00121, BLi00120
F	GO:0044444	• • cytoplasmic part	C	over	0.00185567	1.19895e-05	19	95	BLi00117, BLi01725, BLi00065, BLi01870, BLi02737, BLi02735, BLi00997, BLi04361, BLi00614, BLi00161, BLi01818, BLi01813, BLi00150, BLi00138, BLi00135, BLi00133, BLi00132, BLi00121, BLi00120
F	GO:0032991	macromolecular complex	C	over	0.00354233	2.75711e-05	22	131	BLi00117, BLi01725, BLi00065, BLi01870, BLi02737, BLi02735, BLi04361, BLi00614, BLi01792, BLi00002, BLi00161, BLi01818, BLi01813, BLi00150, BLi00138, BLi00135, BLi00133, BLi00132, BLi00121, BLi00120, BLi02601, BLi02600
F	GO:0016020	membrane	C	under	0.0191093	0.000309366	33	930	BLi04057, BLi03184, BLi03814, BLi03375, BLi01875, BLi02931, BLi01079, BLi02134, BLi00994, BLi00239, BLi01651, BLi01649, BLi01648, BLi04009, BLi03334, BLi04160, BLi03331, BLi00019, BLi03091, BLi03526, BLi01236, BLi01039, BLi02852, BLi01816, BLi01022, BLi04332, BLi00891, BLi03258, BLi00883, BLi00882, BLi00881, BLi00085, BLi03794
F	GO:0044425	• membrane part	C	under	0.0011455	4.69159e-06	15	659	BLi04057, BLi01875, BLi01079, BLi00994, BLi00239, BLi01651, BLi04009, BLi03334, BLi03526, BLi00891, BLi03258, BLi00882, BLi00881, BLi00085, BLi03794
F	GO:0031224	• • intrinsic to membrane	C	under	0.00127265	6.73572e-06	15	650	BLi04057, BLi01875, BLi01079, BLi00994, BLi00239, BLi01651, BLi04009, BLi03334, BLi03526, BLi00891, BLi03258, BLi00882, BLi00881, BLi00085, BLi03794
F	GO:0016021	• • • integral to membrane	C	under	0.00127265	6.72868e-06	15	649	BLi04057, BLi01875, BLi01079, BLi00994, BLi00239, BLi01651, BLi04009, BLi03334, BLi03526, BLi00891, BLi03258, BLi00882, BLi00881, BLi00085, BLi03794
G	GO:0009987	cellular process	P	over	6.9886e-05	5.00429e-07	173	1783	BLi01737, BLi03197, BLi01736, BLi03196, BLi01735, BLi03988, BLi03195, BLi01733, BLi03191, BLi01890, BLi01533, BLi01531, BLi00704, BLi04256, BLi00703, BLi00700, BLi03422, BLi01929, BLi01928, BLi04052, BLi00108, BLi01888, BLi01094, BLi01887, BLi02359, BLi01885, BLi01884, BLi03813, BLi02353, BLi00068, BLi03971, BLi02947, BLi02946, BLi02945, BLi02944, BLi02943, BLi02942, BLi01918, BLi01917, BLi01916,…
G	GO:0051128	• regulation of cellular component organization	P	over	0.0140874	0.000399884	10	31	BLi01737, BLi01736, BLi01735, BLi01733, BLi01885, BLi01874, BLi02932, BLi03958, BLi00551, BLi00119
G	GO:0007049	• cell cycle	P	over	0.0206795	0.00064382	11	40	BLi01737, BLi01736, BLi01735, BLi01733, BLi01533, BLi01874, BLi03762, BLi03958, BLi04372, BLi01761, BLi01742
G	GO:0051301	• cell division	P	over	0.0366251	0.00125743	11	44	BLi01737, BLi01736, BLi01735, BLi01733, BLi01533, BLi01874, BLi03762, BLi03958, BLi04372, BLi01761, BLi01742
G	GO:0071840	• cellular component organization or biogenesis	P	over	0.0238954	0.000751382	28	183	BLi01737, BLi01736, BLi01735, BLi01733, BLi01890, BLi00108, BLi01887, BLi01885, BLi01884, BLi02946, BLi01874, BLi03762, BLi02932, BLi03958, BLi01070, BLi00049, BLi04221, BLi01266, BLi04377, BLi04372, BLi02462, BLi01822, BLi00551, BLi02597, BLi01761, BLi02985, BLi04080, BLi00119
G	GO:0044085	•• cellular component biogenesis	P	over	0.000471303	5.01495e-06	24	103	BLi01737, BLi01736, BLi01735, BLi01733, BLi01890, BLi00108, BLi01887, BLi01884, BLi02946, BLi01874, BLi03762, BLi03958, BLi01070, BLi00049, BLi04221, BLi01266, BLi04372, BLi02462, BLi01822, BLi00551, BLi02597, BLi01761, BLi02985, BLi04080
G	GO:0022613	••• ribonucleoprotein complex biogenesis	P	over	0.00414377	9.54667e-05	10	25	BLi01890, BLi01887, BLi01884, BLi01070, BLi00049, BLi04221, BLi02462, BLi01822, BLi02597, BLi02985
G	GO:0042254	•••• ribosome biogenesis	P	over	0.00414377	9.54667e-05	10	25	BLi01890, BLi01887, BLi01884, BLi01070, BLi00049, BLi04221, BLi02462, BLi01822, BLi02597, BLi02985
G	GO:0006364	••••• rRNA processing	P	over	0.0366251	0.00126711	7	18	BLi01890, BLi01070, BLi00049, BLi02462, BLi01822, BLi02597, BLi02985
G	GO:0008152	metabolic process	P	over	0.000545064	6.44845e-06	180	1938	BLi01737, BLi03197, BLi01736, BLi03196, BLi01735, BLi03988, BLi03195, BLi01733, BLi03191, BLi03983, BLi01890, BLi01533, BLi01531, BLi00704, BLi04256, BLi00703, BLi00700, BLi03422, BLi01929, BLi01928, BLi04052, BLi03387, BLi02751, BLi00108, BLi01888, BLi01094, BLi02359, BLi01885, BLi03813, BLi02353, BLi00068, BLi03971, BLi02947, BLi02946, BLi02945, BLi02944, BLi02943, BLi02942, BLi01918, BLi01917,…
G	GO:0044238	• primary metabolic process	P	over	0.00190672	3.50238e-05	139	1405	BLi01737, BLi03197, BLi01736, BLi03196, BLi01735, BLi03988, BLi03195, BLi01733, BLi01890, BLi01533, BLi01531, BLi00704, BLi04256, BLi00703, BLi00700, BLi03422, BLi01929, BLi01928, BLi03387, BLi00108, BLi01888, BLi01885, BLi03813, BLi02353, BLi00068, BLi03971, BLi02945, BLi01918, BLi01917, BLi01916, BLi02743, BLi01879, BLi01878, BLi01877, BLi01874, BLi01871, BLi00052, BLi00051, BLi04036, BLi02732,…
G	GO:0006353	•• DNA-dependent transcription, termination	P	over	0.0123505	0.00032299	4	2	BLi01885, BLi03956, BLi02412, BLi00119
G	GO:0006259	•• DNA metabolic process	P	over	0.000545064	6.32584e-06	27	128	BLi01533, BLi01531, BLi01929, BLi01928, BLi02353, BLi00068, BLi01918, BLi01879, BLi03006, BLi03005, BLi03959, BLi03759, BLi00046, BLi02511, BLi00028, BLi00007, BLi03087, BLi00006, BLi04343, BLi01808, BLi01967, BLi01966, BLi02595, BLi01159, BLi01157, BLi01156, BLi00877
G	GO:0006260	••• DNA replication	P	over	0.0100708	0.0002571	10	29	BLi01879, BLi03006, BLi03005, BLi00046, BLi00028, BLi00007, BLi00006, BLi04343, BLi01967, BLi01966
G	GO:0006281	••• DNA repair	P	over	0.0033317	6.94696e-05	14	48	BLi01929, BLi01928, BLi00068, BLi01918, BLi03006, BLi03005, BLi03759, BLi00046, BLi02511, BLi01808, BLi02595, BLi01157, BLi01156, BLi00877
G	GO:0006298	•••• mismatch repair	P	over	0.0123648	0.000346462	3	0	BLi01929, BLi01928, BLi03005
G	GO:0044237	• cellular metabolic process	P	over	2.60046e-07	6.47686e-10	155	1409	BLi01737, BLi03197, BLi01736, BLi03196, BLi01735, BLi03988, BLi03195, BLi01733, BLi03191, BLi01890, BLi01533, BLi01531, BLi00704, BLi04256, BLi00703, BLi00700, BLi03422, BLi01929, BLi01928, BLi04052, BLi00108, BLi01888, BLi01094, BLi02359, BLi01885, BLi03813, BLi02353, BLi00068, BLi03971, BLi02947, BLi02946, BLi02945, BLi02944, BLi02943, BLi02942, BLi01918, BLi01917, BLi01916, BLi02743, BLi01879,…
G	GO:0046483	•• heterocycle metabolic process	P	over	2.48019e-07	5.40514e-10	55	281	BLi03196, BLi01735, BLi03988, BLi00704, BLi00703, BLi00700, BLi03422, BLi01929, BLi04052, BLi01888, BLi01094, BLi02947, BLi02946, BLi02945, BLi02944, BLi02943, BLi02942, BLi01917, BLi02743, BLi03959, BLi01705, BLi01265, BLi01264, BLi01263, BLi01262, BLi01261, BLi01260, BLi01259, BLi03935, BLi03934, BLi03931, BLi03930, BLi04203, BLi00615, BLi03928, BLi03927, BLi03926, BLi03925, BLi01639, BLi01593,…
G	GO:0018130	••• heterocycle biosynthetic process	P	over	2.2932e-09	7.50287e-13	41	133	BLi03196, BLi01735, BLi03988, BLi00704, BLi00703, BLi00700, BLi03422, BLi04052, BLi01094, BLi02947, BLi02946, BLi02945, BLi02944, BLi02943, BLi02942, BLi01917, BLi01705, BLi01265, BLi01264, BLi01263, BLi01262, BLi01261, BLi01260, BLi03934, BLi03931, BLi03930, BLi03928, BLi03927, BLi03926, BLi03925, BLi01639, BLi01593, BLi04341, BLi00940, BLi02598, BLi00699, BLi00698, BLi00697, BLi03051, BLi04115,…
G	GO:0006139	••• nucleobase-containing compound metabolic process	P	over	0.000353731	3.29689e-06	90	749	BLi03196, BLi01890, BLi01533, BLi01531, BLi00704, BLi00703, BLi00700, BLi01929, BLi01928, BLi01888, BLi01885, BLi03813, BLi02353, BLi00068, BLi03971, BLi01918, BLi02743, BLi01879, BLi01878, BLi00052, BLi00051, BLi04036, BLi03006, BLi03005, BLi03959, BLi03958, BLi03956, BLi01070, BLi00049, BLi03759, BLi00046, BLi01665, BLi01260, BLi01259, BLi02511, BLi03934, BLi00028, BLi03931, BLi03930, BLi00380,…
G	GO:0016072	•••• rRNA metabolic process	P	over	0.0366251	0.00126711	7	18	BLi01890, BLi01070, BLi00049, BLi02462, BLi01822, BLi02597, BLi02985
G	GO:0034654	•••• nucleobase-containing compound biosynthetic process	P	over	0.000804651	1.30267e-05	17	59	BLi03196, BLi00704, BLi00703, BLi00700, BLi03934, BLi03931, BLi03930, BLi03928, BLi03927, BLi03926, BLi03925, BLi01593, BLi04341, BLi00699, BLi00698, BLi00697, BLi02602
G	GO:0009165	••••• nucleotide biosynthetic process	P	over	0.000582613	7.87303e-06	16	50	BLi00704, BLi00703, BLi00700, BLi03934, BLi03931, BLi03930, BLi03928, BLi03927, BLi03926, BLi03925, BLi01593, BLi04341, BLi00699, BLi00698, BLi00697, BLi02602
G	GO:0055086	•••• nucleobase-containing small molecule metabolic process	P	over	0.00572512	0.000135463	34	214	BLi03196, BLi00704, BLi00703, BLi00700, BLi01929, BLi01888, BLi03813, BLi02743, BLi03959, BLi03958, BLi03934, BLi03931, BLi03930, BLi04203, BLi00615, BLi03928, BLi03927, BLi03926, BLi03925, BLi01593, BLi00203, BLi04341, BLi03070, BLi01967, BLi03069, BLi04125, BLi02984, BLi00699, BLi00698, BLi00697, BLi03051, BLi00683, BLi02605, BLi02602
G	GO:0006753	••••• nucleoside phosphate metabolic process	P	over	0.00740033	0.000179709	31	191	BLi00704, BLi00703, BLi00700, BLi01929, BLi01888, BLi03813, BLi02743, BLi03959, BLi03958, BLi03934, BLi03931, BLi03930, BLi04203, BLi03928, BLi03927, BLi03926, BLi03925, BLi01593, BLi00203, BLi04341, BLi03070, BLi01967, BLi03069, BLi04125, BLi02984, BLi00699, BLi00698, BLi00697, BLi00683, BLi02605, BLi02602
G	GO:0009142	•••••• nucleoside triphosphate biosynthetic process	P	over	0.00550923	0.00012864	7	11	BLi03931, BLi03930, BLi03928, BLi03927, BLi03926, BLi03925, BLi01593
G	GO:0009201	••••••• ribonucleoside triphosphate biosynthetic process	P	over	0.00263635	5.22783e-05	7	9	BLi03931, BLi03930, BLi03928, BLi03927, BLi03926, BLi03925, BLi01593
G	GO:0009145	••••••• purine nucleoside triphosphate biosynthetic process	P	over	0.000608165	9.4297e-06	7	6	BLi03931, BLi03930, BLi03928, BLi03927, BLi03926, BLi03925, BLi01593
G	GO:0009206	•••••••• purine ribonucleoside triphosphate biosynthetic process	P	over	0.000608165	9.4297e-06	7	6	BLi03931, BLi03930, BLi03928, BLi03927, BLi03926, BLi03925, BLi01593
G	GO:0009117	•••••• nucleotide metabolic process	P	over	0.00740033	0.000179709	31	191	BLi00704, BLi00703, BLi00700, BLi01929, BLi01888, BLi03813, BLi02743, BLi03959, BLi03958, BLi03934, BLi03931, BLi03930, BLi04203, BLi03928, BLi03927, BLi03926, BLi03925, BLi01593, BLi00203, BLi04341, BLi03070, BLi01967, BLi03069, BLi04125, BLi02984, BLi00699, BLi00698, BLi00697, BLi00683, BLi02605, BLi02602
G	GO:0006163	••••••• purine nucleotide metabolic process	P	over	0.0323015	0.00105593	22	132	BLi00704, BLi00703, BLi00700, BLi01929, BLi01888, BLi02743, BLi03931, BLi03930, BLi04203, BLi03928, BLi03927, BLi03926, BLi03925, BLi01593, BLi04341, BLi04125, BLi02984, BLi00699, BLi00698, BLi00697, BLi00683, BLi02602
G	GO:0046040	•••••••• IMP metabolic process	P	over	0.0366251	0.00134439	5	8	BLi00704, BLi00703, BLi00700, BLi00699, BLi00698
G	GO:0006188	••••••••• IMP biosynthetic process	P	over	0.0366251	0.00134439	5	8	BLi00704, BLi00703, BLi00700, BLi00699, BLi00698
G	GO:0006189	•••••••••• 'de novo' IMP biosynthetic process	P	over	0.0273573	0.000877272	5	7	BLi00704, BLi00703, BLi00700, BLi00699, BLi00698
G	GO:0009126	•••••• purine nucleoside monophosphate metabolic process	P	over	0.0495044	0.00192654	6	14	BLi00704, BLi00703, BLi00700, BLi04341, BLi00699, BLi00698
G	GO:0009168	••••••• purine ribonucleoside monophosphate biosynthetic process	P	over	0.0383232	0.00143175	6	13	BLi00704, BLi00703, BLi00700, BLi04341, BLi00699, BLi00698
G	GO:0009167	••••••• purine ribonucleoside monophosphate metabolic process	P	over	0.0383232	0.00143175	6	13	BLi00704, BLi00703, BLi00700, BLi04341, BLi00699, BLi00698
G	GO:0009127	•••••••• purine nucleoside monophosphate biosynthetic process	P	over	0.0495044	0.00192654	6	14	BLi00704, BLi00703, BLi00700, BLi04341, BLi00699, BLi00698
G	GO:0072521	••• purine-containing compound metabolic process	P	over	0.00320747	6.49084e-05	28	154	BLi03196, BLi00704, BLi00703, BLi00700, BLi01929, BLi01888, BLi02743, BLi03931, BLi03930, BLi04203, BLi00615, BLi03928, BLi03927, BLi03926, BLi03925, BLi01593, BLi04341, BLi03070, BLi03069, BLi04125, BLi02984, BLi00699, BLi00698, BLi00697, BLi03051, BLi00683, BLi02605, BLi02602
G	GO:0072522	•••• purine-containing compound biosynthetic process	P	over	3.88159e-06	1.57101e-08	16	28	BLi03196, BLi00704, BLi00703, BLi00700, BLi03931, BLi03930, BLi03928, BLi03927, BLi03926, BLi03925, BLi01593, BLi04341, BLi00699, BLi00698, BLi00697, BLi02602
G	GO:0006164	••••• purine nucleotide biosynthetic process	P	over	1.77229e-06	4.96595e-09	15	21	BLi00704, BLi00703, BLi00700, BLi03931, BLi03930, BLi03928, BLi03927, BLi03926, BLi03925, BLi01593, BLi04341, BLi00699, BLi00698, BLi00697, BLi02602
G	GO:0009152	••••• purine ribonucleotide biosynthetic process	P	over	4.26605e-06	1.99224e-08	14	20	BLi00704, BLi00703, BLi00700, BLi03931, BLi03930, BLi03928, BLi03927, BLi03926, BLi03925, BLi01593, BLi04341, BLi00699, BLi00698, BLi00697
G	GO:0006754	•••• ATP biosynthetic process	P	over	0.000464591	4.62856e-06	7	5	BLi03931, BLi03930, BLi03928, BLi03927, BLi03926, BLi03925, BLi01593
G	GO:2001293	•••• malonyl-CoA metabolic process	P	over	0.0123648	0.000346462	3	0	BLi03070, BLi03069, BLi02605
G	GO:2001295	••••• malonyl-CoA biosynthetic process	P	over	0.0123648	0.000346462	3	0	BLi03070, BLi03069, BLi02605
G	GO:0006725	•• cellular aromatic compound metabolic process	P	over	1.69572e-05	1.10866e-07	25	87	BLi01735, BLi00704, BLi00700, BLi04052, BLi01094, BLi02947, BLi02945, BLi02943, BLi02942, BLi01917, BLi01265, BLi01264, BLi01263, BLi01262, BLi01261, BLi01260, BLi01259, BLi03935, BLi03934, BLi01639, BLi00371, BLi00940, BLi02598, BLi03051, BLi02602
G	GO:0019438	••• aromatic compound biosynthetic process	P	over	0.000799056	1.26874e-05	15	46	BLi01735, BLi04052, BLi01917, BLi01265, BLi01264, BLi01263, BLi01262, BLi01261, BLi01260, BLi01639, BLi00371, BLi00940, BLi02598, BLi03051, BLi02602
G	GO:0033013	••• tetrapyrrole metabolic process	P	over	0.000582613	8.16239e-06	9	13	BLi01094, BLi02947, BLi02946, BLi02945, BLi02944, BLi02943, BLi02942, BLi01705, BLi04115
G	GO:0033014	•••• tetrapyrrole biosynthetic process	P	over	0.000582613	8.16239e-06	9	13	BLi01094, BLi02947, BLi02946, BLi02945, BLi02944, BLi02943, BLi02942, BLi01705, BLi04115
G	GO:0006778	•••• porphyrin-containing compound metabolic process	P	over	0.000582613	8.16239e-06	9	13	BLi01094, BLi02947, BLi02946, BLi02945, BLi02944, BLi02943, BLi02942, BLi01705, BLi04115
G	GO:0046501	••••• protoporphyrinogen IX metabolic process	P	over	0.0177871	0.000542696	5	6	BLi01094, BLi02947, BLi02945, BLi02943, BLi02942
G	GO:0006782	•••••• protoporphyrinogen IX biosynthetic process	P	over	0.0177871	0.000542696	5	6	BLi01094, BLi02947, BLi02945, BLi02943, BLi02942
G	GO:0042168	••••• heme metabolic process	P	over	0.00379087	8.35837e-05	7	10	BLi01094, BLi02947, BLi02945, BLi02943, BLi02942, BLi01705, BLi04115
G	GO:0006783	•••••• heme biosynthetic process	P	over	0.00379087	8.35837e-05	7	10	BLi01094, BLi02947, BLi02945, BLi02943, BLi02942, BLi01705, BLi04115
G	GO:0006779	••••• porphyrin-containing compound biosynthetic process	P	over	0.000582613	8.16239e-06	9	13	BLi01094, BLi02947, BLi02946, BLi02945, BLi02944, BLi02943, BLi02942, BLi01705, BLi04115
G	GO:0006790	•• sulfur compound metabolic process	P	over	1.04241e-05	6.1662e-08	18	42	BLi03196, BLi03988, BLi03422, BLi04052, BLi01265, BLi01264, BLi01263, BLi01262, BLi01261, BLi01260, BLi01259, BLi02854, BLi00942, BLi00940, BLi02598, BLi03051, BLi00089, BLi02602
G	GO:0044272	••• sulfur compound biosynthetic process	P	over	0.000121893	9.48731e-07	16	41	BLi03196, BLi03988, BLi03422, BLi04052, BLi01265, BLi01264, BLi01263, BLi01262, BLi01261, BLi01260, BLi02854, BLi00940, BLi02598, BLi03051, BLi00089, BLi02602
G	GO:0009260	•• ribonucleotide biosynthetic process	P	over	8.17735e-05	6.1101e-07	15	34	BLi00704, BLi00703, BLi00700, BLi03934, BLi03931, BLi03930, BLi03928, BLi03927, BLi03926, BLi03925, BLi01593, BLi04341, BLi00699, BLi00698, BLi00697
G	GO:0051186	•• cofactor metabolic process	P	over	1.69572e-05	1.06377e-07	30	122	BLi03196, BLi01735, BLi03988, BLi03422, BLi04052, BLi01094, BLi02947, BLi02946, BLi02945, BLi02944, BLi02943, BLi02942, BLi01917, BLi03959, BLi01705, BLi01265, BLi01264, BLi01263, BLi01262, BLi03935, BLi01639, BLi03070, BLi04139, BLi00940, BLi03069, BLi03051, BLi04115, BLi02410, BLi02605, BLi02602
G	GO:0051188	••• cofactor biosynthetic process	P	over	2.42638e-06	9.06492e-09	26	81	BLi03196, BLi01735, BLi03988, BLi03422, BLi04052, BLi01094, BLi02947, BLi02946, BLi02945, BLi02944, BLi02943, BLi02942, BLi01917, BLi01705, BLi01265, BLi01264, BLi01263, BLi01262, BLi01639, BLi03070, BLi00940, BLi03069, BLi04115, BLi02410, BLi02605, BLi02602
G	GO:0009108	•••• coenzyme biosynthetic process	P	over	0.00148219	2.67643e-05	17	63	BLi03196, BLi01735, BLi03988, BLi03422, BLi04052, BLi01917, BLi01265, BLi01264, BLi01263, BLi01262, BLi01639, BLi03070, BLi00940, BLi03069, BLi02410, BLi02605, BLi02602
G	GO:0006732	••• coenzyme metabolic process	P	over	0.00263635	5.22339e-05	21	97	BLi03196, BLi01735, BLi03988, BLi03422, BLi04052, BLi01917, BLi03959, BLi01265, BLi01264, BLi01263, BLi01262, BLi03935, BLi01639, BLi03070, BLi04139, BLi00940, BLi03069, BLi03051, BLi02410, BLi02605, BLi02602
G	GO:0042357	•••• thiamine diphosphate metabolic process	P	over	0.00111278	1.90545e-05	6	4	BLi04052, BLi01265, BLi01264, BLi01263, BLi01262, BLi00940
G	GO:0009229	•••• thiamine diphosphate biosynthetic process	P	over	0.00111278	1.90545e-05	6	4	BLi04052, BLi01265, BLi01264, BLi01263, BLi01262, BLi00940
G	GO:0044249	•• cellular biosynthetic process	P	over	3.96702e-06	1.72909e-08	103	810	BLi01737, BLi01736, BLi03196, BLi01735, BLi03988, BLi03195, BLi01733, BLi03191, BLi00704, BLi00703, BLi00700, BLi03422, BLi04052, BLi00108, BLi01888, BLi01094, BLi01885, BLi03813, BLi03971, BLi02947, BLi02946, BLi02945, BLi02944, BLi02943, BLi02942, BLi01917, BLi01916, BLi02743, BLi01879, BLi01878, BLi01874, BLi01871, BLi00051, BLi04036, BLi02732, BLi03006, BLi03005, BLi01705, BLi03958, BLi03956,…
G	GO:0044710	• single-organism metabolic process	P	/	/	/	/	/	/
G	GO:0006807	•• nitrogen compound metabolic process	P	over	8.24741e-08	1.54061e-10	116	891	BLi01737, BLi01736, BLi03196, BLi01735, BLi01733, BLi01890, BLi01533, BLi01531, BLi00704, BLi00703, BLi00700, BLi01929, BLi01928, BLi04052, BLi01888, BLi01094, BLi01885, BLi03813, BLi02353, BLi00068, BLi03971, BLi02947, BLi02946, BLi02945, BLi02944, BLi02943, BLi02942, BLi01918, BLi01917, BLi02743, BLi01879, BLi01878, BLi01874, BLi00052, BLi00051, BLi04036, BLi03006, BLi03005, BLi03959, BLi01705,…
G	GO:0034641	••• cellular nitrogen compound metabolic process	P	over	6.04529e-08	8.65285e-11	110	815	BLi03196, BLi01735, BLi01890, BLi01533, BLi01531, BLi00704, BLi00703, BLi00700, BLi01929, BLi01928, BLi04052, BLi01888, BLi01094, BLi01885, BLi03813, BLi02353, BLi00068, BLi03971, BLi02947, BLi02946, BLi02945, BLi02944, BLi02943, BLi02942, BLi01918, BLi01917, BLi02743, BLi01879, BLi01878, BLi00052, BLi00051, BLi04036, BLi03006, BLi03005, BLi03959, BLi01705, BLi03958, BLi03956, BLi01070, BLi00049,…
G	GO:0044271	•••• cellular nitrogen compound biosynthetic process	P	over	2.2932e-09	1.42789e-12	39	123	BLi03196, BLi01735, BLi00704, BLi00703, BLi00700, BLi04052, BLi01094, BLi02947, BLi02946, BLi02945, BLi02944, BLi02943, BLi02942, BLi01917, BLi01705, BLi01265, BLi01264, BLi01263, BLi01262, BLi01261, BLi01260, BLi03934, BLi03931, BLi03930, BLi03928, BLi03927, BLi03926, BLi03925, BLi01639, BLi01593, BLi04341, BLi00940, BLi02598, BLi00699, BLi00698, BLi00697, BLi03051, BLi04115, BLi02602
G	GO:0044281	•• small molecule metabolic process	P	over	0.0033317	6.94969e-05	67	544	BLi03196, BLi01735, BLi03988, BLi03195, BLi00704, BLi00703, BLi00700, BLi03422, BLi01929, BLi04052, BLi00108, BLi01888, BLi03813, BLi03971, BLi02743, BLi01878, BLi00051, BLi03959, BLi03958, BLi01266, BLi01265, BLi01264, BLi01263, BLi01262, BLi01261, BLi01260, BLi01259, BLi03935, BLi03934, BLi03931, BLi03930, BLi04203, BLi00615, BLi03928, BLi03927, BLi03926, BLi03925, BLi00371, BLi01593, BLi02854,…
G	GO:0043170	•• macromolecule metabolic process	P	over	0.00252948	4.8038e-05	96	871	BLi01737, BLi01736, BLi01735, BLi03988, BLi01733, BLi01890, BLi01533, BLi01531, BLi04256, BLi03422, BLi01929, BLi01928, BLi03387, BLi00108, BLi01888, BLi01885, BLi03813, BLi02353, BLi00068, BLi03971, BLi02945, BLi01918, BLi01917, BLi02743, BLi01879, BLi01878, BLi01877, BLi01874, BLi01871, BLi00051, BLi04036, BLi02732, BLi03006, BLi03005, BLi03959, BLi03958, BLi03956, BLi01070, BLi00049, BLi03759,…
G	GO:0044260	••• cellular macromolecule metabolic process	P	over	0.00246895	4.61199e-05	84	724	BLi01737, BLi01736, BLi01735, BLi03988, BLi01733, BLi01890, BLi01533, BLi01531, BLi04256, BLi03422, BLi01929, BLi01928, BLi00108, BLi01888, BLi01885, BLi03813, BLi02353, BLi00068, BLi03971, BLi02945, BLi01918, BLi01917, BLi02743, BLi01879, BLi01878, BLi01874, BLi01871, BLi00051, BLi04036, BLi02732, BLi03006, BLi03005, BLi03959, BLi03958, BLi03956, BLi01070, BLi00049, BLi03759, BLi00046, BLi01665,…
G	GO:0071843	•• cellular component biogenesis at cellular level	P	over	0.000353731	3.30384e-06	19	65	BLi01737, BLi01736, BLi01735, BLi01733, BLi01890, BLi00108, BLi01887, BLi01884, BLi01874, BLi03958, BLi01070, BLi00049, BLi04221, BLi02462, BLi01822, BLi00551, BLi02597, BLi02985, BLi04080
G	GO:0006766	•• vitamin metabolic process	P	over	0.0390067	0.00146943	11	45	BLi04052, BLi01265, BLi01264, BLi01263, BLi01262, BLi01261, BLi01260, BLi01259, BLi00940, BLi02598, BLi02410
G	GO:0006767	••• water-soluble vitamin metabolic process	P	over	0.0366251	0.00126823	10	37	BLi04052, BLi01265, BLi01264, BLi01263, BLi01262, BLi01261, BLi01260, BLi01259, BLi00940, BLi02598
G	GO:0042723	•••• thiamine-containing compound metabolic process	P	over	1.77424e-06	5.52379e-09	10	5	BLi04052, BLi01265, BLi01264, BLi01263, BLi01262, BLi01261, BLi01260, BLi01259, BLi00940, BLi02598
G	GO:0042724	••••• thiamine-containing compound biosynthetic process	P	over	9.69287e-06	5.43187e-08	9	5	BLi04052, BLi01265, BLi01264, BLi01263, BLi01262, BLi01261, BLi01260, BLi00940, BLi02598
G	GO:0006772	••••• thiamine metabolic process	P	over	9.69287e-06	5.43187e-08	9	5	BLi04052, BLi01265, BLi01264, BLi01263, BLi01262, BLi01260, BLi01259, BLi00940, BLi02598
G	GO:0009228	•••••• thiamine biosynthetic process	P	over	3.06796e-05	2.10134e-07	8	4	BLi04052, BLi01265, BLi01264, BLi01263, BLi01262, BLi01260, BLi00940, BLi02598
G	GO:0022904	•• respiratory electron transport chain	P	over	0.00350903	7.42883e-05	6	6	BLi01708, BLi01706, BLi03348, BLi03347, BLi03346, BLi03345
G	GO:0042440	•• pigment metabolic process	P	over	0.000471303	5.13562e-06	9	12	BLi00704, BLi00700, BLi01094, BLi02947, BLi02945, BLi02943, BLi02942, BLi01705, BLi04115
G	GO:0046148	••• pigment biosynthetic process	P	over	0.000471303	5.13562e-06	9	12	BLi00704, BLi00700, BLi01094, BLi02947, BLi02945, BLi02943, BLi02942, BLi01705, BLi04115
G	GO:0009058	• biosynthetic process	P	over	2.2008e-06	7.53698e-09	108	855	BLi01737, BLi03197, BLi01736, BLi03196, BLi01735, BLi03988, BLi03195, BLi01733, BLi03191, BLi00704, BLi00703, BLi00700, BLi03422, BLi04052, BLi00108, BLi01888, BLi01094, BLi01885, BLi03813, BLi03971, BLi02947, BLi02946, BLi02945, BLi02944, BLi02943, BLi02942, BLi01917, BLi01916, BLi02743, BLi01879, BLi01878, BLi01874, BLi01871, BLi00051, BLi04036, BLi02732, BLi03006, BLi03005, BLi01705, BLi03958,…
G	GO:0016051	•• carbohydrate biosynthetic process	P	over	0.0140874	0.000407887	15	66	BLi01737, BLi03197, BLi01736, BLi01735, BLi01733, BLi00108, BLi03813, BLi01874, BLi03958, BLi03873, BLi00551, BLi01807, BLi01806, BLi04080, BLi02184
G	GO:0008610	•• lipid biosynthetic process	P	over	0.0318909	0.00103258	12	50	BLi03988, BLi03422, BLi00108, BLi01916, BLi01266, BLi03873, BLi03070, BLi02599, BLi02598, BLi03069, BLi02606, BLi02605
G	GO:0006633	••• fatty acid biosynthetic process	P	over	0.0166884	0.000488389	8	20	BLi03988, BLi03422, BLi01266, BLi03873, BLi03070, BLi03069, BLi02606, BLi02605
G	GO:0006818	hydrogen transport	P	over	6.04529e-08	9.41048e-11	13	8	BLi03351, BLi03350, BLi03349, BLi03348, BLi03347, BLi03346, BLi03345, BLi03931, BLi03930, BLi03928, BLi03927, BLi03926, BLi03925
G	GO:0006811	ion transport	P	over	0.0270917	0.000860323	18	93	BLi03213, BLi01666, BLi03351, BLi03350, BLi03349, BLi03348, BLi03347, BLi03346, BLi03345, BLi03931, BLi03930, BLi03928, BLi03927, BLi03926, BLi03925, BLi01593, BLi03872, BLi04097
G	GO:0034220	• ion transmembrane transport	P	over	0.00769189	0.000191579	7	12	BLi03350, BLi03931, BLi03930, BLi03928, BLi03927, BLi03926, BLi03925
G	GO:0006812	• cation transport	P	over	0.00120534	2.139e-05	16	55	BLi03213, BLi01666, BLi03351, BLi03350, BLi03349, BLi03348, BLi03347, BLi03346, BLi03345, BLi03931, BLi03930, BLi03928, BLi03927, BLi03926, BLi03925, BLi01593
G	GO:0030001	•• metal ion transport	P	over	0.0463822	0.00177615	10	39	BLi03213, BLi01666, BLi03351, BLi03350, BLi03349, BLi03348, BLi03347, BLi03346, BLi03345, BLi01593
G	GO:0015672	•• monovalent inorganic cation transport	P	over	0.000383513	3.7014e-06	14	35	BLi01666, BLi03351, BLi03350, BLi03349, BLi03348, BLi03347, BLi03346, BLi03345, BLi03931, BLi03930, BLi03928, BLi03927, BLi03926, BLi03925
G	GO:0015992	••• proton transport	P	over	6.04529e-08	9.41048e-11	13	8	BLi03351, BLi03350, BLi03349, BLi03348, BLi03347, BLi03346, BLi03345, BLi03931, BLi03930, BLi03928, BLi03927, BLi03926, BLi03925
G	GO:0015988	•••• energy coupled proton transport, against electrochemical gradient	P	over	0.0366251	0.00131344	3	1	BLi03931, BLi03928, BLi03926
G	GO:0015991	••••• ATP hydrolysis coupled proton transport	P	over	0.0123648	0.000346462	3	0	BLi03931, BLi03928, BLi03926
G	GO:0015985	•••• energy coupled proton transport, down electrochemical gradient	P	over	0.000329003	2.86802e-06	6	2	BLi03931, BLi03930, BLi03928, BLi03927, BLi03926, BLi03925
G	GO:0015986	••••• ATP synthesis coupled proton transport	P	over	0.000329003	2.86802e-06	6	2	BLi03931, BLi03930, BLi03928, BLi03927, BLi03926, BLi03925
G	GO:0042777	•••••• plasma membrane ATP synthesis coupled proton transport	P	over	0.000329003	2.86802e-06	6	2	BLi03931, BLi03930, BLi03928, BLi03927, BLi03926, BLi03925
G	GO:0033554	cellular response to stress	P	over	0.00120534	2.139e-05	16	55	BLi01929, BLi01928, BLi00068, BLi01918, BLi03006, BLi03005, BLi03759, BLi00046, BLi01266, BLi02511, BLi01808, BLi02595, BLi04113, BLi01157, BLi01156, BLi00877
G	GO:0006974	• response to DNA damage stimulus	P	over	0.00379087	8.37958e-05	14	49	BLi01929, BLi01928, BLi00068, BLi01918, BLi03006, BLi03005, BLi03759, BLi00046, BLi02511, BLi01808, BLi02595, BLi01157, BLi01156, BLi00877
H	GO:0008152	metabolic process	P	/	/	/	/	/	/
H	GO:0044271	• cellular nitrogen compound biosynthetic process	P	over	0.0175621	0.000158562	8	154	BLi00696, BLi00695, BLi00694, BLi00693, BLi00041, BLi02912, BLi00702, BLi00701
H	GO:0034654	• • nucleobase-containing compound biosynthetic process	P	over	0.000162287	5.55776e-07	8	68	BLi00696, BLi00695, BLi00694, BLi00693, BLi00041, BLi02912, BLi00702, BLi00701
H	GO:0055086	• nucleobase-containing small molecule metabolic process	P	over	0.0128679	0.000112174	10	238	BLi01650, BLi00696, BLi00695, BLi00694, BLi00693, BLi00041, BLi02912, BLi00702, BLi00969, BLi00701
H	GO:0006753	• • nucleoside phosphate metabolic process	P	over	0.00732412	4.33245e-05	10	212	BLi01650, BLi00696, BLi00695, BLi00694, BLi00693, BLi00041, BLi02912, BLi00702, BLi00969, BLi00701
H	GO:0009117	• • • nucleotide metabolic process	P	over	0.00732412	4.33245e-05	10	212	BLi01650, BLi00696, BLi00695, BLi00694, BLi00693, BLi00041, BLi02912, BLi00702, BLi00969, BLi00701
H	GO:0009165	• • • • nucleotide biosynthetic process	P	over	7.28966e-05	1.81561e-07	8	58	BLi00696, BLi00695, BLi00694, BLi00693, BLi00041, BLi02912, BLi00702, BLi00701
H	GO:0009259	• • • • ribonucleotide metabolic process	P	over	0.0185034	0.000172821	8	156	BLi01650, BLi00696, BLi00695, BLi00694, BLi00693, BLi00702, BLi00969, BLi00701
H	GO:0009260	• • • • • ribonucleotide biosynthetic process	P	over	0.00135924	7.19399e-06	6	43	BLi00696, BLi00695, BLi00694, BLi00693, BLi00702, BLi00701
H	GO:0009123	• • • nucleoside monophosphate metabolic process	P	over	0.000329288	1.53777e-06	6	32	BLi00696, BLi00695, BLi00694, BLi00693, BLi00702, BLi00701
H	GO:0009161	• • • • ribonucleoside monophosphate metabolic process	P	over	0.000162287	5.27124e-07	6	26	BLi00696, BLi00695, BLi00694, BLi00693, BLi00702, BLi00701
H	GO:0009156	• • • • • ribonucleoside monophosphate biosynthetic process	P	over	0.000162287	5.27124e-07	6	26	BLi00696, BLi00695, BLi00694, BLi00693, BLi00702, BLi00701
H	GO:0009126	• • • • purine nucleoside monophosphate metabolic process	P	over	1.12811e-05	2.45852e-08	6	14	BLi00696, BLi00695, BLi00694, BLi00693, BLi00702, BLi00701
H	GO:0009127	• • • • • purine nucleoside monophosphate biosynthetic process	P	over	1.12811e-05	2.45852e-08	6	14	BLi00696, BLi00695, BLi00694, BLi00693, BLi00702, BLi00701
H	GO:0009167	• • • • • purine ribonucleoside monophosphate metabolic process	P	over	1.11354e-05	1.73341e-08	6	13	BLi00696, BLi00695, BLi00694, BLi00693, BLi00702, BLi00701
H	GO:0009168	• • • • • • purine ribonucleoside monophosphate biosynthetic process	P	over	1.11354e-05	1.73341e-08	6	13	BLi00696, BLi00695, BLi00694, BLi00693, BLi00702, BLi00701
H	GO:0044208	• • • • • • • 'de novo' AMP biosynthetic process	P	over	0.0297035	0.000301246	2	1	BLi00695, BLi00693
H	GO:0009124	• • • • nucleoside monophosphate biosynthetic process	P	over	0.000329288	1.53777e-06	6	32	BLi00696, BLi00695, BLi00694, BLi00693, BLi00702, BLi00701
H	GO:0046483	• heterocycle metabolic process	P	over	0.0297035	0.000305173	11	325	BLi01650, BLi00017, BLi00696, BLi00695, BLi00694, BLi00693, BLi00041, BLi02912, BLi00702, BLi00969, BLi00701
H	GO:0018130	• • heterocycle biosynthetic process	P	over	0.0270474	0.000261043	8	166	BLi00696, BLi00695, BLi00694, BLi00693, BLi00041, BLi02912, BLi00702, BLi00701
H	GO:0072521	• • purine-containing compound metabolic process	P	over	0.033618	0.000355857	8	174	BLi01650, BLi00696, BLi00695, BLi00694, BLi00693, BLi00702, BLi00969, BLi00701
H	GO:0072522	• • • purine-containing compound biosynthetic process	P	over	0.00075587	3.76523e-06	6	38	BLi00696, BLi00695, BLi00694, BLi00693, BLi00702, BLi00701
H	GO:0006164	• • • • purine nucleotide biosynthetic process	P	over	0.000271972	1.10076e-06	6	30	BLi00696, BLi00695, BLi00694, BLi00693, BLi00702, BLi00701
H	GO:0006163	• • • purine nucleotide metabolic process	P	over	0.0128679	0.000110894	8	146	BLi01650, BLi00696, BLi00695, BLi00694, BLi00693, BLi00702, BLi00969, BLi00701
H	GO:0009150	• • • • purine ribonucleotide metabolic process	P	over	0.012485	8.76811e-05	8	141	BLi01650, BLi00696, BLi00695, BLi00694, BLi00693, BLi00702, BLi00969, BLi00701
H	GO:0009152	• • • • • purine ribonucleotide biosynthetic process	P	over	0.000206399	7.71104e-07	6	28	BLi00696, BLi00695, BLi00694, BLi00693, BLi00702, BLi00701
H	GO:0046040	• • • • • IMP metabolic process	P	over	1.22565e-06	1.14476e-09	6	7	BLi00696, BLi00695, BLi00694, BLi00693, BLi00702, BLi00701
H	GO:0006188	• • • • • • IMP biosynthetic process	P	over	1.22565e-06	1.14476e-09	6	7	BLi00696, BLi00695, BLi00694, BLi00693, BLi00702, BLi00701
H	GO:0006189	• • • • • • • 'de novo' IMP biosynthetic process	P	over	1.22565e-06	6.20864e-10	6	6	BLi00696, BLi00695, BLi00694, BLi00693, BLi00702, BLi00701
H	GO:0015689	molybdate ion transport	P	over	0.012485	0.000101062	2	0	BLi01155, BLi01154
H	GO:0015098	molybdate ion transmembrane transporter activity	F	over	0.012485	0.000101062	2	0	BLi01155, BLi01154
H	GO:0015412	• molybdate transmembrane-transporting ATPase activity	F	over	0.012485	0.000101062	2	0	BLi01155, BLi01154
H	GO:0004638	phosphoribosylaminoimidazole carboxylase activity	F	over	0.012485	0.000101062	2	0	BLi00694, BLi00693
H	GO:0004018	N6-(1,2-dicarboxyethyl)AMP AMP-lyase (fumarate-forming) activity	F	over	0.012485	0.000101062	2	0	BLi00695, BLi00693
H	GO:0070626	(S)-2-(5-amino-1-(5-phospho-D-ribosyl)imidazole-4-carboxamido)succinate AMP-lyase (fumarate-forming) activity	F	over	0.012485	0.000101062	2	0	BLi00695, BLi00693
I	GO:0006820	anion transport	P	over	0.00350897	8.73965e-06	5	20	BLi02676, BLi02675, BLi02674, BLi02673, BLi02672
I	GO:0015698	• inorganic anion transport	P	over	0.00171218	2.66529e-06	5	15	BLi02676, BLi02675, BLi02674, BLi02673, BLi02672
I	GO:0006817	• • phosphate ion transport	P	over	0.000276172	8.59814e-08	5	6	BLi02676, BLi02675, BLi02674, BLi02673, BLi02672
I	GO:0035435	• • • phosphate ion transmembrane transport	P	over	0.00130422	1.62419e-06	3	0	BLi02674, BLi02673, BLi02672
I	GO:0005215	transporter activity	F	/	/	/	/	/	/
I	GO:0022804	• active transmembrane transporter activity	F	over	0.049284	0.000184125	10	209	BLi04352, BLi02675, BLi02674, BLi02673, BLi01598, BLi02672, BLi02563, BLi04169, BLi04132, BLi04131
I	GO:0015291	• • secondary active transmembrane transporter activity	F	over	0.00428767	1.2014e-05	8	87	BLi04352, BLi02675, BLi02674, BLi02673, BLi01598, BLi02672, BLi02563, BLi04169
I	GO:0005315	• • • inorganic phosphate transmembrane transporter activity	F	over	0.000660864	6.17246e-07	4	3	BLi02675, BLi02674, BLi02673, BLi02672
I	GO:0015075	• ion transmembrane transporter activity	F	over	0.0243506	7.58113e-05	9	149	BLi04352, BLi02675, BLi02674, BLi02673, BLi01598, BLi02672, BLi02563, BLi04265, BLi04169
I	GO:0043225	• • anion transmembrane-transporting ATPase activity	F	over	0.00350897	8.35783e-06	4	8	BLi02675, BLi02674, BLi02673, BLi02672
I	GO:0015103	• • inorganic anion transmembrane transporter activity	F	over	0.027286	9.34453e-05	4	17	BLi02675, BLi02674, BLi02673, BLi02672
I	GO:0015114	• • • phosphate ion transmembrane transporter activity	F	over	0.00300889	5.62059e-06	4	7	BLi02675, BLi02674, BLi02673, BLi02672
I	GO:0015415	• • • • phosphate ion transmembrane-transporting ATPase activity	F	over	0.000428557	2.66847e-07	4	2	BLi02675, BLi02674, BLi02673, BLi02672
J	GO:0042126	nitrate metabolic process	P	over	0.023668	2.21058e-05	4	5	BLi02081, BLi02074, BLi02073, BLi02071
J	GO:0042128	• nitrate assimilation	P	over	0.023668	2.21058e-05	4	5	BLi02081, BLi02074, BLi02073, BLi02071
J	GO:0008940	nitrate reductase activity	F	over	0.0245315	3.66751e-05	3	1	BLi02074, BLi02073, BLi02071
J	GO:0016798	hydrolase activity, acting on glycosyl bonds	F	over	0.0245315	4.58248e-05	9	73	BLi00815, BLi00387, BLi00864, BLi00863, BLi00187, BLi00855, BLi04168, BLi00339, BLi00338
J	GO:0004553	• hydrolase activity, hydrolyzing O-glycosyl compounds	F	over	0.0245315	4.33694e-05	8	55	BLi00387, BLi00864, BLi00863, BLi00187, BLi00855, BLi04168, BLi00339, BLi00338
J	GO:0009325	nitrate reductase complex	C	over	0.023668	9.31148e-06	3	0	BLi02074, BLi02073, BLi02071
K	GO:0009987	cellular process	P	under	0.0210333	0.00019645	102	1854	BLi00472, BLi01899, BLi01898, BLi01897, BLi00073, BLi01494, BLi00667, BLi03423, BLi03229, BLi03226, BLi02750, BLi01728, BLi02356, BLi01720, BLi02158, BLi02155, BLi02154, BLi04046, BLi02745, BLi01281, BLi03371, BLi02149, BLi00056, BLi01276, BLi02893, BLi03202, BLi01272, BLi01270, BLi01900, BLi03167, BLi01700, BLi02494, BLi02493, BLi02491, BLi02490, BLi02294, BLi02924, BLi01269, BLi02726, BLi01268,…
K	GO:0008152	metabolic process	P	under	0.000406523	3.1641e-06	107	2011	BLi00472, BLi01899, BLi01898, BLi02208, BLi02205, BLi02166, BLi01494, BLi00667, BLi03423, BLi03229, BLi03226, BLi03029, BLi01922, BLi01728, BLi02157, BLi00858, BLi02155, BLi02154, BLi03417, BLi02746, BLi02745, BLi03216, BLi01281, BLi03371, BLi02345, BLi02149, BLi00056, BLi02145, BLi00053, BLi02144, BLi02143, BLi02141, BLi01276, BLi02893, BLi01904, BLi03202, BLi01900, BLi03167, BLi01700, BLi02299,…
K	GO:0009058	• biosynthetic process	P	under	0.000362447	2.59535e-06	34	929	BLi00472, BLi02208, BLi02205, BLi01494, BLi00667, BLi03229, BLi01728, BLi02155, BLi02154, BLi01281, BLi02345, BLi02149, BLi01276, BLi02893, BLi01900, BLi03167, BLi02472, BLi02471, BLi03922, BLi00806, BLi00805, BLi01591, BLi00404, BLi01191, BLi01020, BLi01617, BLi01174, BLi01801, BLi02989, BLi02988, BLi02987, BLi03054, BLi00317, BLi01738
K	GO:0044238	• primary metabolic process	P	under	7.64874e-06	4.7626e-08	63	1481	BLi00472, BLi01494, BLi00667, BLi03423, BLi03229, BLi03226, BLi03029, BLi01922, BLi01728, BLi02154, BLi03417, BLi02746, BLi02745, BLi01281, BLi03371, BLi02149, BLi00056, BLi00053, BLi01276, BLi02893, BLi01904, BLi03202, BLi01900, BLi03167, BLi01700, BLi02294, BLi02924, BLi01108, BLi00827, BLi03144, BLi02903, BLi01048, BLi03922, BLi00175, BLi00962, BLi03329, BLi01591, BLi02657, BLi01191, BLi04145,…
K	GO:0044237	• cellular metabolic process	P	under	6.79188e-14	1.90308e-16	46	1518	BLi00472, BLi01494, BLi00667, BLi03229, BLi03226, BLi01728, BLi02155, BLi02154, BLi01281, BLi03371, BLi02149, BLi01276, BLi03202, BLi01900, BLi03167, BLi01700, BLi02294, BLi02472, BLi02471, BLi02903, BLi01048, BLi03922, BLi00804, BLi00962, BLi03329, BLi01191, BLi02254, BLi04145, BLi01024, BLi01020, BLi01617, BLi04099, BLi01174, BLi01801, BLi01602, BLi02989, BLi02988, BLi02987, BLi00893, BLi00892,…
K	GO:0006082	• • organic acid metabolic process	P	under	0.0413394	0.000445001	7	310	BLi01728, BLi02154, BLi02149, BLi01900, BLi01700, BLi02294, BLi01174
K	GO:0034641	• • cellular nitrogen compound metabolic process	P	under	1.9029e-07	7.70164e-10	24	901	BLi00472, BLi01494, BLi00667, BLi01281, BLi01276, BLi03202, BLi03167, BLi02472, BLi02471, BLi01048, BLi03922, BLi03329, BLi01191, BLi01020, BLi04099, BLi01801, BLi01602, BLi02989, BLi02988, BLi00893, BLi00892, BLi03054, BLi02574, BLi00317
K	GO:0006139	• • • nucleobase-containing compound metabolic process	P	under	7.06728e-07	3.08038e-09	21	818	BLi00472, BLi01494, BLi00667, BLi01281, BLi01276, BLi03202, BLi03167, BLi01048, BLi03922, BLi03329, BLi01191, BLi01020, BLi04099, BLi01602, BLi02989, BLi02988, BLi00893, BLi00892, BLi03054, BLi02574, BLi00317
K	GO:0090304	• • • • nucleic acid metabolic process	P	under	5.06564e-06	2.68107e-08	12	594	BLi00472, BLi01494, BLi00667, BLi01276, BLi03167, BLi03329, BLi01191, BLi01020, BLi01602, BLi02989, BLi02988, BLi00317
K	GO:0016070	• • • • • RNA metabolic process	P	under	0.000390771	2.91984e-06	9	444	BLi00472, BLi00667, BLi01276, BLi03167, BLi01191, BLi01020, BLi02989, BLi02988, BLi00317
K	GO:0032774	• • • • • • RNA biosynthetic process	P	under	0.0493721	0.000568732	9	346	BLi00472, BLi00667, BLi01276, BLi03167, BLi01191, BLi01020, BLi02989, BLi02988, BLi00317
K	GO:0042180	• • cellular ketone metabolic process	P	under	0.0302418	0.000310703	7	315	BLi01728, BLi02154, BLi02149, BLi01900, BLi01700, BLi02294, BLi01174
K	GO:0034645	• • cellular macromolecule biosynthetic process	P	under	0.00212394	1.78538e-05	15	539	BLi00472, BLi01494, BLi00667, BLi03229, BLi01276, BLi03167, BLi03922, BLi01191, BLi01020, BLi01617, BLi02989, BLi02988, BLi02987, BLi00317, BLi01738
K	GO:0044249	• • cellular biosynthetic process	P	under	1.08051e-06	5.04596e-09	25	888	BLi00472, BLi01494, BLi00667, BLi03229, BLi01728, BLi02155, BLi02154, BLi02149, BLi01276, BLi01900, BLi03167, BLi02472, BLi02471, BLi03922, BLi01191, BLi01020, BLi01617, BLi01174, BLi01801, BLi02989, BLi02988, BLi02987, BLi03054, BLi00317, BLi01738
K	GO:0044260	• • cellular macromolecule metabolic process	P	under	1.09224e-06	5.44079e-09	20	788	BLi00472, BLi01494, BLi00667, BLi03229, BLi03226, BLi01276, BLi03167, BLi02903, BLi03922, BLi00962, BLi01191, BLi04145, BLi01020, BLi01617, BLi01602, BLi02989, BLi02988, BLi02987, BLi00317, BLi01738
K	GO:0043170	• macromolecule metabolic process	P	under	0.0413394	0.000450461	41	926	BLi00472, BLi01494, BLi00667, BLi03423, BLi03229, BLi03226, BLi03029, BLi01922, BLi02746, BLi02745, BLi00056, BLi00053, BLi01276, BLi02893, BLi01904, BLi03167, BLi02924, BLi01108, BLi02911, BLi02903, BLi03922, BLi00175, BLi00962, BLi01591, BLi02657, BLi01191, BLi04145, BLi01020, BLi01617, BLi04330, BLi03304, BLi03263, BLi01602, BLi02590, BLi02989, BLi02988, BLi02987, BLi01952, BLi01749, BLi00317,…
K	GO:0010467	• • gene expression	P	under	6.67908e-06	3.95089e-08	9	514	BLi00472, BLi00667, BLi01276, BLi03167, BLi01191, BLi01020, BLi02989, BLi02988, BLi00317
K	GO:0009059	• • macromolecule biosynthetic process	P	under	0.00611668	5.3321e-05	17	553	BLi00472, BLi01494, BLi00667, BLi03229, BLi01276, BLi02893, BLi03167, BLi03922, BLi01591, BLi01191, BLi01020, BLi01617, BLi02989, BLi02988, BLi02987, BLi00317, BLi01738
K	GO:0044281	• small molecule metabolic process	P	under	0.0270427	0.000269416	21	590	BLi01728, BLi02154, BLi01281, BLi02149, BLi03202, BLi01900, BLi01700, BLi02294, BLi02472, BLi02471, BLi01048, BLi03922, BLi01592, BLi04099, BLi01174, BLi01801, BLi00893, BLi00892, BLi03054, BLi02574, BLi00285
K	GO:0006807	• nitrogen compound metabolic process	P	under	6.67908e-06	3.79176e-08	32	975	BLi00472, BLi01494, BLi00667, BLi02745, BLi01281, BLi00053, BLi01276, BLi03202, BLi01900, BLi03167, BLi02472, BLi02471, BLi01048, BLi03922, BLi03329, BLi01191, BLi01020, BLi01617, BLi04099, BLi01801, BLi01602, BLi02590, BLi02989, BLi02988, BLi02987, BLi00893, BLi00892, BLi01952, BLi03054, BLi02574, BLi00317, BLi01738
K	GO:0032502	developmental process	P	over	7.45961e-17	1.16121e-19	57	183	BLi01899, BLi01898, BLi01897, BLi00073, BLi03423, BLi02356, BLi01720, BLi02746, BLi02745, BLi00056, BLi01276, BLi02893, BLi01272, BLi01270, BLi02494, BLi02493, BLi02491, BLi02490, BLi02924, BLi01269, BLi02726, BLi01268, BLi05048, BLi00827, BLi00032, BLi05035, BLi02504, BLi03298, BLi03922, BLi02464, BLi03921, BLi00175, BLi04357, BLi02859, BLi03329, BLi01592, BLi01591, BLi03876, BLi01617, BLi01174,…
K	GO:0043934	• sporulation	P	over	1.73252e-17	1.20453e-20	51	134	BLi01899, BLi01898, BLi01897, BLi00073, BLi03423, BLi02356, BLi01720, BLi02745, BLi00056, BLi01276, BLi02893, BLi01272, BLi01270, BLi02494, BLi02493, BLi02491, BLi02490, BLi02924, BLi01269, BLi02726, BLi01268, BLi05048, BLi00827, BLi00032, BLi05035, BLi02504, BLi03298, BLi02464, BLi03921, BLi00175, BLi04357, BLi02859, BLi03329, BLi01592, BLi01591, BLi01617, BLi01174, BLi02436, BLi01602, BLi01007,…
K	GO:0030435	• • sporulation resulting in formation of a cellular spore	P	over	1.73252e-17	2.15756e-20	50	130	BLi01899, BLi01898, BLi01897, BLi00073, BLi03423, BLi02356, BLi01720, BLi02745, BLi00056, BLi01276, BLi02893, BLi01272, BLi01270, BLi02494, BLi02493, BLi02491, BLi02490, BLi02924, BLi01269, BLi02726, BLi01268, BLi05048, BLi00827, BLi00032, BLi05035, BLi02504, BLi03298, BLi02464, BLi03921, BLi00175, BLi04357, BLi02859, BLi03329, BLi01592, BLi01591, BLi01617, BLi01174, BLi02436, BLi01602, BLi01007,…
K	GO:0048869	• cellular developmental process	P	over	2.53755e-16	6.32018e-19	53	163	BLi01899, BLi01898, BLi01897, BLi00073, BLi03423, BLi02356, BLi01720, BLi02745, BLi00056, BLi01276, BLi02893, BLi01272, BLi01270, BLi02494, BLi02493, BLi02491, BLi02490, BLi02924, BLi01269, BLi02726, BLi01268, BLi05048, BLi00827, BLi00032, BLi05035, BLi02504, BLi03298, BLi03922, BLi02464, BLi03921, BLi00175, BLi04357, BLi02859, BLi03329, BLi01592, BLi01591, BLi03876, BLi01617, BLi01174, BLi02436,…
K	GO:0030154	• • cell differentiation	P	over	1.73252e-17	2.15756e-20	50	130	BLi01899, BLi01898, BLi01897, BLi00073, BLi03423, BLi02356, BLi01720, BLi02745, BLi00056, BLi01276, BLi02893, BLi01272, BLi01270, BLi02494, BLi02493, BLi02491, BLi02490, BLi02924, BLi01269, BLi02726, BLi01268, BLi05048, BLi00827, BLi00032, BLi05035, BLi02504, BLi03298, BLi02464, BLi03921, BLi00175, BLi04357, BLi02859, BLi03329, BLi01592, BLi01591, BLi01617, BLi01174, BLi02436, BLi01602, BLi01007,…
K	GO:0048856	• anatomical structure development	P	over	2.53755e-16	6.32018e-19	53	163	BLi01899, BLi01898, BLi01897, BLi00073, BLi03423, BLi02356, BLi01720, BLi02745, BLi00056, BLi01276, BLi02893, BLi01272, BLi01270, BLi02494, BLi02493, BLi02491, BLi02490, BLi02924, BLi01269, BLi02726, BLi01268, BLi05048, BLi00827, BLi00032, BLi05035, BLi02504, BLi03298, BLi03922, BLi02464, BLi03921, BLi00175, BLi04357, BLi02859, BLi03329, BLi01592, BLi01591, BLi03876, BLi01617, BLi01174, BLi02436,…
K	GO:0009653	• • anatomical structure morphogenesis	P	over	2.53755e-16	6.32018e-19	53	163	BLi01899, BLi01898, BLi01897, BLi00073, BLi03423, BLi02356, BLi01720, BLi02745, BLi00056, BLi01276, BLi02893, BLi01272, BLi01270, BLi02494, BLi02493, BLi02491, BLi02490, BLi02924, BLi01269, BLi02726, BLi01268, BLi05048, BLi00827, BLi00032, BLi05035, BLi02504, BLi03298, BLi03922, BLi02464, BLi03921, BLi00175, BLi04357, BLi02859, BLi03329, BLi01592, BLi01591, BLi03876, BLi01617, BLi01174, BLi02436,…
K	GO:0048646	• • • anatomical structure formation involved in morphogenesis	P	over	1.73252e-17	2.15756e-20	50	130	BLi01899, BLi01898, BLi01897, BLi00073, BLi03423, BLi02356, BLi01720, BLi02745, BLi00056, BLi01276, BLi02893, BLi01272, BLi01270, BLi02494, BLi02493, BLi02491, BLi02490, BLi02924, BLi01269, BLi02726, BLi01268, BLi05048, BLi00827, BLi00032, BLi05035, BLi02504, BLi03298, BLi02464, BLi03921, BLi00175, BLi04357, BLi02859, BLi03329, BLi01592, BLi01591, BLi01617, BLi01174, BLi02436, BLi01602, BLi01007,…
K	GO:0005488	binding	F	under	0.00017096	1.17096e-06	55	1288	BLi00472, BLi01898, BLi02205, BLi00076, BLi02165, BLi00667, BLi03423, BLi03226, BLi01728, BLi01720, BLi02157, BLi02149, BLi02145, BLi02143, BLi02141, BLi01900, BLi03167, BLi02336, BLi02299, BLi02136, BLi02294, BLi02924, BLi02097, BLi01108, BLi00032, BLi03145, BLi03144, BLi00810, BLi02464, BLi00809, BLi00808, BLi00804, BLi00802, BLi02859, BLi03329, BLi02657, BLi01191, BLi03713, BLi02254, BLi01020,…
K	GO:0003676	• nucleic acid binding	F	under	0.00140011	1.13334e-05	16	567	BLi00472, BLi00076, BLi00667, BLi02149, BLi03167, BLi02336, BLi02136, BLi03329, BLi01191, BLi01020, BLi02633, BLi01602, BLi02989, BLi02988, BLi00673, BLi00317
K	GO:0003677	• • DNA binding	F	under	0.0269596	0.000260195	11	403	BLi00472, BLi00667, BLi03167, BLi02136, BLi01191, BLi01020, BLi02633, BLi01602, BLi02989, BLi02988, BLi00317
K	GO:0005618	cell wall	C	over	0.0202252	0.000182606	9	24	BLi01272, BLi01270, BLi01269, BLi01268, BLi02270, BLi04357, BLi01592, BLi01617, BLi02431
K	GO:0031160	• spore wall	C	over	9.79622e-05	6.40475e-07	8	6	BLi01272, BLi01270, BLi01269, BLi01268, BLi02270, BLi04357, BLi01592, BLi01617
K	GO:0044424	intracellular part	C	under	0.0427644	0.000479303	3	210	BLi01494, BLi03371, BLi00673
K	GO:0019012	virion	C	over	2.75212e-13	1.02819e-15	16	5	BLi02361, BLi02356, BLi01714, BLi01272, BLi01269, BLi01268, BLi05035, BLi05028, BLi04357, BLi02044, BLi02234, BLi02989, BLi01950, BLi00679, BLi01146, BLi01145
K	GO:0044423	• virion part	C	over	2.75212e-13	1.02819e-15	16	5	BLi02361, BLi02356, BLi01714, BLi01272, BLi01269, BLi01268, BLi05035, BLi05028, BLi04357, BLi02044, BLi02234, BLi02989, BLi01950, BLi00679, BLi01146, BLi01145
L	GO:0019028	• • viral capsid	C	over	2.75212e-13	1.02819e-15	16	5	BLi02361, BLi02356, BLi01714, BLi01272, BLi01269, BLi01268, BLi05035, BLi05028, BLi04357, BLi02044, BLi02234, BLi02989, BLi01950, BLi00679, BLi01146, BLi01145
L	GO:0009084	glutamine family amino acid biosynthetic process	P	over	0.000701136	2.40115e-06	10	19	BLi02753, BLi02150, BLi02148, BLi03083, BLi01212, BLi01211, BLi01210, BLi01209, BLi01207, BLi01206
L	GO:0006525	arginine metabolic process	P	over	0.0427189	0.000279295	7	17	BLi03083, BLi01212, BLi01211, BLi01210, BLi01209, BLi01207, BLi01206
L	GO:0006526	• arginine biosynthetic process	P	over	0.000972178	4.54006e-06	7	7	BLi03083, BLi01212, BLi01211, BLi01210, BLi01209, BLi01207, BLi01206
L	GO:0051179	localization	P	under	0.000406958	1.14029e-06	8	493	BLi00261, BLi03203, BLi03943, BLi02128, BLi03539, BLi03918, BLi03917, BLi03309
L	GO:0051234	• establishment of localization	P	under	0.000913707	3.69807e-06	8	477	BLi00261, BLi03203, BLi03943, BLi02128, BLi03539, BLi03918, BLi03917, BLi03309
L	GO:0006810	• • transport	P	under	0.000913707	3.69807e-06	8	477	BLi00261, BLi03203, BLi03943, BLi02128, BLi03539, BLi03918, BLi03917, BLi03309
L	GO:0032502	developmental process	P	over	7.87045e-16	9.80131e-19	52	188	BLi01734, BLi03985, BLi01927, BLi03977, BLi00454, BLi03018, BLi00453, BLi00058, BLi02498, BLi02492, BLi01501, BLi03158, BLi02489, BLi02488, BLi03942, BLi00980, BLi01050, BLi04366, BLi03892, BLi02902, BLi04002, BLi02663, BLi03099, BLi02465, BLi02463, BLi03524, BLi01989, BLi03089, BLi03878, BLi02051, BLi02050, BLi00550, BLi03274, BLi01974, BLi03073, BLi02046, BLi02045, BLi00345, BLi02594, BLi02430,…
L	GO:0048856	• anatomical structure development	P	over	3.97961e-15	9.91185e-18	48	168	BLi01734, BLi03985, BLi01927, BLi03977, BLi03018, BLi00058, BLi02498, BLi02492, BLi01501, BLi03158, BLi02489, BLi02488, BLi03942, BLi00980, BLi01050, BLi03892, BLi02902, BLi04002, BLi03099, BLi02465, BLi02463, BLi03524, BLi01989, BLi03089, BLi03878, BLi02051, BLi02050, BLi00550, BLi03274, BLi01974, BLi03073, BLi02046, BLi02045, BLi00345, BLi02594, BLi02430, BLi02986, BLi01361, BLi01360, BLi01751,…
L	GO:0009653	• • anatomical structure morphogenesis	P	over	3.97961e-15	9.91185e-18	48	168	BLi01734, BLi03985, BLi01927, BLi03977, BLi03018, BLi00058, BLi02498, BLi02492, BLi01501, BLi03158, BLi02489, BLi02488, BLi03942, BLi00980, BLi01050, BLi03892, BLi02902, BLi04002, BLi03099, BLi02465, BLi02463, BLi03524, BLi01989, BLi03089, BLi03878, BLi02051, BLi02050, BLi00550, BLi03274, BLi01974, BLi03073, BLi02046, BLi02045, BLi00345, BLi02594, BLi02430, BLi02986, BLi01361, BLi01360, BLi01751,…
L	GO:0048646	• • • anatomical structure formation involved in morphogenesis	P	over	7.87045e-16	9.08323e-19	45	135	BLi01734, BLi03985, BLi01927, BLi03018, BLi00058, BLi02492, BLi01501, BLi03158, BLi02489, BLi02488, BLi03942, BLi00980, BLi01050, BLi03892, BLi02902, BLi04002, BLi03099, BLi02465, BLi02463, BLi03524, BLi01989, BLi03089, BLi03878, BLi02051, BLi02050, BLi00550, BLi01974, BLi03073, BLi02046, BLi02045, BLi00345, BLi02594, BLi02430, BLi02986, BLi01361, BLi01360, BLi01751, BLi00888, BLi02613, BLi02611,…
L	GO:0043934	• sporulation	P	over	1.90097e-15	2.95916e-18	45	140	BLi01734, BLi03985, BLi01927, BLi03018, BLi00058, BLi02492, BLi01501, BLi03158, BLi02489, BLi02488, BLi03942, BLi00980, BLi01050, BLi03892, BLi02902, BLi04002, BLi03099, BLi02465, BLi02463, BLi03524, BLi01989, BLi03089, BLi03878, BLi02051, BLi02050, BLi00550, BLi01974, BLi03073, BLi02046, BLi02045, BLi00345, BLi02594, BLi02430, BLi02986, BLi01361, BLi01360, BLi01751, BLi00888, BLi02613, BLi02611,…
L	GO:0030435	• • sporulation resulting in formation of a cellular spore	P	over	7.87045e-16	9.08323e-19	45	135	BLi01734, BLi03985, BLi01927, BLi03018, BLi00058, BLi02492, BLi01501, BLi03158, BLi02489, BLi02488, BLi03942, BLi00980, BLi01050, BLi03892, BLi02902, BLi04002, BLi03099, BLi02465, BLi02463, BLi03524, BLi01989, BLi03089, BLi03878, BLi02051, BLi02050, BLi00550, BLi01974, BLi03073, BLi02046, BLi02045, BLi00345, BLi02594, BLi02430, BLi02986, BLi01361, BLi01360, BLi01751, BLi00888, BLi02613, BLi02611,…
L	GO:0048869	• cellular developmental process	P	over	3.97961e-15	9.91185e-18	48	168	BLi01734, BLi03985, BLi01927, BLi03977, BLi03018, BLi00058, BLi02498, BLi02492, BLi01501, BLi03158, BLi02489, BLi02488, BLi03942, BLi00980, BLi01050, BLi03892, BLi02902, BLi04002, BLi03099, BLi02465, BLi02463, BLi03524, BLi01989, BLi03089, BLi03878, BLi02051, BLi02050, BLi00550, BLi03274, BLi01974, BLi03073, BLi02046, BLi02045, BLi00345, BLi02594, BLi02430, BLi02986, BLi01361, BLi01360, BLi01751,…
L	GO:0030154	• • cell differentiation	P	over	7.87045e-16	9.08323e-19	45	135	BLi01734, BLi03985, BLi01927, BLi03018, BLi00058, BLi02492, BLi01501, BLi03158, BLi02489, BLi02488, BLi03942, BLi00980, BLi01050, BLi03892, BLi02902, BLi04002, BLi03099, BLi02465, BLi02463, BLi03524, BLi01989, BLi03089, BLi03878, BLi02051, BLi02050, BLi00550, BLi01974, BLi03073, BLi02046, BLi02045, BLi00345, BLi02594, BLi02430, BLi02986, BLi01361, BLi01360, BLi01751, BLi00888, BLi02613, BLi02611,…
L	GO:0009847	• spore germination	P	over	0.0243925	0.000151884	7	15	BLi00454, BLi00453, BLi02488, BLi04366, BLi02663, BLi00345, BLi02430
L	GO:0000003	• • reproduction	P	over	0.00418961	2.21741e-05	7	10	BLi03018, BLi03878, BLi02051, BLi02050, BLi02046, BLi02045, BLi00879
L	GO:0019954	• • • asexual reproduction	P	over	0.000972178	4.54006e-06	7	7	BLi03018, BLi03878, BLi02051, BLi02050, BLi02046, BLi02045, BLi00879
L	GO:0030436	• • • • asexual sporulation	P	over	0.000701136	2.38546e-06	7	6	BLi03018, BLi03878, BLi02051, BLi02050, BLi02046, BLi02045, BLi00879
L	GO:0005215	transporter activity	F	under	0.00196725	9.79949e-06	5	376	BLi01116, BLi03203, BLi02128, BLi03539, BLi03309
L	GO:0022804	• active transmembrane transporter activity	F	under	0.00610682	3.42225e-05	1	218	BLi03539
L	GO:0005618	cell wall	C	over	0.011129	6.58318e-05	9	24	BLi01927, BLi03977, BLi04028, BLi00980, BLi00025, BLi02271, BLi04002, BLi01974, BLi00345
M	GO:0032502	developmental process	P	over	0.0340652	8.48449e-05	10	230	BLi03951, BLi02037, BLi02762, BLi02497, BLi02496, BLi02495, BLi00504, BLi00080, BLi01750, BLi01396
M	GO:0043934	• sporulation	P	over	0.00692986	8.62996e-06	10	175	BLi03951, BLi02037, BLi02762, BLi02497, BLi02496, BLi02495, BLi00504, BLi00080, BLi01750, BLi01396
M	GO:0030435	• • sporulation resulting in formation of a cellular spore	P	over	0.00692986	6.74021e-06	10	170	BLi03951, BLi02037, BLi02762, BLi02497, BLi02496, BLi02495, BLi00504, BLi00080, BLi01750, BLi01396
M	GO:0048869	• cellular developmental process	P	over	0.015656	3.41195e-05	10	206	BLi03951, BLi02037, BLi02762, BLi02497, BLi02496, BLi02495, BLi00504, BLi00080, BLi01750, BLi01396
M	GO:0030154	• • cell differentiation	P	over	0.00692986	6.74021e-06	10	170	BLi03951, BLi02037, BLi02762, BLi02497, BLi02496, BLi02495, BLi00504, BLi00080, BLi01750, BLi01396
M	GO:0048856	• anatomical structure development	P	over	0.015656	3.41195e-05	10	206	BLi03951, BLi02037, BLi02762, BLi02497, BLi02496, BLi02495, BLi00504, BLi00080, BLi01750, BLi01396
M	GO:0009653	• • anatomical structure morphogenesis	P	over	0.015656	3.41195e-05	10	206	BLi03951, BLi02037, BLi02762, BLi02497, BLi02496, BLi02495, BLi00504, BLi00080, BLi01750, BLi01396
M	GO:0048646	• • • anatomical structure formation involved in morphogenesis	P	over	0.00692986	6.74021e-06	10	170	BLi03951, BLi02037, BLi02762, BLi02497, BLi02496, BLi02495, BLi00504, BLi00080, BLi01750, BLi01396
M	GO:0009075	histidine family amino acid metabolic process	P	over	0.0404969	0.000151296	3	8	BLi03736, BLi03734, BLi03733
M	GO:0009076	• histidine family amino acid biosynthetic process	P	over	0.0404969	0.000151296	3	8	BLi03736, BLi03734, BLi03733
M	GO:0006547	• histidine metabolic process	P	over	0.0404969	0.000151296	3	8	BLi03736, BLi03734, BLi03733
M	GO:0000105	• • histidine biosynthetic process	P	over	0.0404969	0.000151296	3	8	BLi03736, BLi03734, BLi03733
1. Conesa A, Götz S, García-Gómez JM, Terol J, Talón M, Robles M: Blast2GO: a universal tool for annotation, visualization and analysis in functional genomics research. Bioinformatics 2005, 21:3674–6.

## Sheet: S3
Table S3 Proteome data. Volumes for all spots with an assigned protein are shown (I-AC). Also listed are the mean spot volumes for the five sampling points (AE-AI) and the Z-score transformed values of these data (C-G). Color coding displays the sampling point with the highest spot volume in red and the lowest spot volume in green. Spots with no statistical significance are marked grey. Spots ass…
		Z-score transformed spot quantity means						Spot quantity [%]																						Spot quantity means [%]
Protein	Merged spots	SP-I	SP-II	SP-III	SP-IV	SP-V		M-I	R-I	L-I	M-IIA	M-IIB	R-II	L-II	M-IIIA	M-IIIB	R-III	L-III	M-IVA	M-IVB	R-IV	L-IV	M-VA	M-VB	M-VC	R-V	L-VA	L-VB		SP-I	SP-II	SP-III	SP-IV	SP-V		Gene symbols	Annotation
BLi00014	yes	1.6213	-0.6961	0.317	-0.7071	-0.5352		0.23798	0.2423	0.02271	0.031	0.05976	0.06815	0.0272	0.11885	0.07925	0.11141	0.08843	0.04277	0.10803	0.01358	0.01943	0.01195	0.21057	0.02542	0.01733	0.06283	0.00152		0.1677	0.0465	0.0995	0.046	0.0549		guaB	inosine-5'-monophosphate dehydrogenase GuaB
BLi00016	yes	-0.7462	-1.0543	-0.1455	1.4296	0.5163		0.10537	0.05672	0.04644	0.04264	0.03827	0.09563	0.07692	0.10697	0.07321	0.10001	0.04578	0.14241	0.15298	0.09423	0.06202	0.13532	0.1034	0.1041	0.02924	0.10419	0.09191		0.0695	0.0634	0.0815	0.1129	0.0947		pdxS	pyridoxal-5'-phosphate synthase synthase subunit PdxS
BLi00025	yes	-0.6439	-0.3375	-0.5763	1.7602	-0.2025		0.01111	0.02498	0.03105	0.06074	0.0012	0.04706	0.03019	0.01824	0.03096	0.03797	0.01332	0.15861	0.20705	0.09026	0.02332	0.02864	0.03037	0.02903	0.02841	0.05625	0.06892		0.0224	0.0348	0.0251	0.1198	0.0403		yaaH	glycoside hydrolase family protein YaaH
BLi00041	no	0.44738		1.15375	0.117223	-0.159677		0.11199	0.01418	0.03365	0.00092	0.07469	4e-05	0.0046	0.09512	0.06055	0.0707	0.0335	0.09438	0.01657	0.01493	0.06535	0.12108	0.03062	0.03177	6e-05	0.07388	0.00193		0.0532733	0.0200625	0.0649675	0.0478075	0.0432233		tmk	thymidylate kinase Tmk
BLi00051_a	yes	1.42535	0.538877	-1.02908	-0.769035			0.09844	0.03927	0.07513	0.10252	0.05776	0.01384	0.03034	0.02265	0.00082	0.03353	0.00715	0.00069	0.03691	0.00154	0.04828	0	0.00922	0.05599	0.04181	0.05099	0.05405		0.0709467	0.051115	0.0160375	0.021855	0.0353433		metS	methionyl-tRNA ligase MetS
BLi00051_b	yes	1.3502	0.6974	-0.4566	-1.1245	-0.4665		0.15462	0.15026	0.01293	0.08517	0.08347	0.11825	0.04392	0.05585	0.05695	0.02517	0.02853	0.00097	0.02576	0.01525	0.02942	0.04769	0.02985	0.03976	0.05542	0.03099	0.04393		0.1059	0.0827	0.0416	0.0179	0.0413		metS	methionyl-tRNA ligase MetS
BLi00052	no	-0.4332	-1.0468	-0.321	1.6047	0.1962		0.02515	0.0316	0.12956	0.01494	0.02871	0.08142	0.01192	0.08058	0.06779	0.05603	0.06438	0.23301	0.25436	0.07399	0.05708	0.09925	0.02764	0.15943	0.11695	0.03054	0.11023		0.0621	0.0342	0.0672	0.1546	0.0907		yabD	putative deoxyribonuclease YabD
BLi00060	no	1.498	-0.0159	0.3206	-1.0192	-0.7836		0.1957	0.0442	0.06899	0.06652	0.07254	0.03364	0.03656	0.08049	0.09012	0.06016	0.02352	0.01794	0.00339	0.02525	0.02841	0.00937	0.04859	0.03087	0.01002	0.03105	0.02989		0.103	0.0523	0.0636	0.0187	0.0266		purR	purine operon repressor PurR
BLi00062	yes	-0.3946	-0.9517	1.6176	-0.5132	0.2419		0.38705	0.75114	0.87024	0.63826	1.04871	0.46461	0.23841	0.76895	1.0526	0.90046	0.99579	0.46453	0.56829	0.88892	0.6949	1.39755	0.63034	0.73563	0.41472	0.63932	0.6927		0.6695	0.5975	0.9295	0.6542	0.7517		spoVG	putative septation protein SpoVG
BLi00084	no	-1.0333	-0.6728	0.9138	1.2119	-0.4195		0.01504	0.02444	0.02628	0.03757	0.02482	0.03033	0.02062	0.07976	0.10091	0.03923	0.00637	0.09378	0.12549	0.01618	0.01204	0.01023	0.07151	0.05388	0.00793	0.00626	0.04725		0.0219	0.0283	0.0566	0.0619	0.0328		hprT	hypoxanthine-guanine phosphoribosyltransferase HprT
BLi00089_a	yes	-0.7862	-0.2708	-0.9443	1.4558	0.5454		0.11009	0.06556	0.08437	0.06979	0.11933	0.01898	0.18793	0.0797	0.10138	0.08866	0.06182	0.15689	0.1735	0.12626	0.10468	0.09486	0.10919	0.11543	0.1335	0.11559	0.14269		0.0867	0.099	0.0829	0.1403	0.1185		cysK	trigger enzyme cysteine synthase CysK
BLi00089_b	yes	-1.3479	0.2813	1.1451	0.5891	-0.6676		0.19589	0.38693	0.64784	0.65793	0.72118	0.46334	0.67252	0.81829	0.79074	0.79474	0.5746	0.73866	0.75219	0.69665	0.49258	0.60343	0.45414	0.61634	0.40791	0.44386	0.48316		0.4102	0.6287	0.7446	0.67	0.5015		cysK	trigger enzyme cysteine synthase CysK
BLi00110_a	yes	0.4077	-0.7524	-0.2785	-0.9123	1.5355		0.51185	0.47745	0.20577	0.52168	0.42782	0.11519	0.24094	0.35289	0.29364	0.3629	0.41377	0.44935	0.41041	0.20816	0.19804	0.59066	0.6498	0.89865	0.17886	0.23974	0.25209		0.3984	0.3264	0.3558	0.3165	0.4683		gltX	glutamyl-tRNA ligase GltX
BLi00110_b	yes	-1.5479	0.2828	0.9757	-0.3702	0.6595		0.00171	0.04182	0.0155	0.0402	0.06223	0.03551	0.02647	0.03676	0.0597	0.0498	0.05059	0.05801	0.03906	0.01163	0.02514	0.07797	0.0563	0.09293	0.00828	0.01961	0.01798		0.0197	0.0411	0.0492	0.0335	0.0455		gltX	glutamyl-tRNA ligase GltX
BLi00112	no	-0.4515	1.618	0.261	-0.9272	-0.5003		0.02452	0.03999	0.06692	0.26308	0.18458	0.1022	0.08362	0.07602	0.08845	0.08563	0.08291	0.02194	0.01288	0.00443	0.03066	0.03338	0.03806	0.13099	0.03055	0.0004	0.01329		0.0438	0.1584	0.0833	0.0175	0.0411		cysS	cysteinyl-tRNA ligase CysS
BLi00130_a	yes	1.2971	0.7216	-0.1379	-1.0086	-0.8721		0.62566	1.09204	0.21601	0.4869	0.37543	0.51441	0.68348	0.69529	0.29763	0.13116	0.16239	0.23437	0.1669	0.06441	0.03698	0.09214	0.24839	0.2654	0.08988	0.10704	0.13551		0.6446	0.5151	0.3216	0.1257	0.1564		fusA	elongation factor G
BLi00130_b	yes	0.2468	1.2506	0.5208	-1.193	-0.8251		0.09192	0.17827	0.09899	0.1479	0.09097	0.25766	0.24013	0.15319	0.10004	0.25872	0.04701	0.0355	0.03885	0.04591	0.02141	0.02439	0.07403	0.02862	0.0704	0.07279	0.07664		0.1231	0.1842	0.1397	0.0354	0.0578		fusA	elongation factor G
BLi00130_c	yes	-0.3104	-0.5528	-1.1417	1.3798	0.625		0.22898	0.111	0.0494	0.01704	0.12078	0.11531	0.19869	0.0755	0.0459	0.05202	0.11474	0.13636	0.06853	0.30806	0.47588	0.12796	0.07166	0.20239	0.3028	0.14939	0.31445		0.1298	0.113	0.072	0.2472	0.1948		fusA	elongation factor G
BLi00130_d	yes	0.1696	1.6716	-0.782	-0.4808	-0.5783		0.07519	0.10904	0.10123	0.18465	0.12495	0.18014	0.21552	0.0372	0.01525	0.07596	0.04653	0.05481	0.06385	0.06141	0.05998	0.07479	0.07215	0.06181	0.04199	0.06079	0.01692		0.0952	0.1763	0.0437	0.06	0.0547		fusA	elongation factor G
BLi00130_e	yes	0.753836		0.191432	-1.09773	-0.967427		0.04023	0.07634	0.04168	0.00178	0.00168	0.19568	0.04676	0.00915	0.0362	0.04329	0.06874	0.01129	0.00728	0.01328	0.00262	0.02638	0.00839	0.00712	0.01581	0.00067	0.01197		0.05275	0.061475	0.039345	0.0086175	0.0117233		fusA	elongation factor G
BLi00130_f	yes	0.1085	-0.4741	1.5375	0.0112	-1.183		0.0657	0.0052	0.05075	0.06393	0.0289	0.01748	0.01063	0.04562	0.05823	0.11714	0.04241	0.09309	0.05839	0.00281	0.00102	0.00049	0.00857	0.01223	0.02785	0.00935	0.04762		0.0406	0.0302	0.0659	0.0388	0.0177		fusA	elongation factor G
BLi00130_g	yes	-0.5939	-0.7401	-0.8011	1.3664	0.7687		0.04043	0.07164	0.06789	0.03789	0.07469	0.04316	0.02524	0.01989	0.04425	0.01835	0.07387	0.17202	0.17097	0.29405	0.39347	0.15077	0.14844	0.18144	0.20655	0.2321	0.26488		0.06	0.0452	0.0391	0.2576	0.1974		fusA	elongation factor G
BLi00130_h	yes	-0.8883	-0.844	-0.3143	1.4142	0.6324		0.05481	0.06677	0.25364	0.1714	0.20981	0.10264	0.08259	0.17067	0.13196	0.39934	0.6552	0.77816	0.86833	1.21676	1.07411	0.57572	0.43033	0.51387	0.69143	0.90131	1.04278		0.1251	0.1416	0.3393	0.9843	0.6926		fusA	elongation factor G
BLi00130_i	yes	1.1739	0.9845	-0.607	-0.9767	-0.5747		0.04215	0.01199	0.10624	0.00852	0.05942	0.05361	0.07534	0.00848	0.02025	0.02412	0.00162	2e-05	0.00405	0.00876	0.00855	0.01794	0.03296	0.00315	0.01576	0.00086	0.01536		0.0535	0.0492	0.0136	0.0053	0.0143		fusA	elongation factor G
BLi00131_a	yes	-0.8849	-0.8402	0.6917	1.3823	-0.3489		0.11815	0.04953	0.08427	0.07112	0.04242	0.11969	0.14246	0.837	0.44184	0.28101	0.176	1.02868	0.59765	0.43637	0.28631	0.00893	0.05075	0.07353	0.22608	0.12481	0.73372		0.084	0.0939	0.434	0.5873	0.203		tuf	elongation factor Tu
BLi00131_b	yes		-1.13136	0.621413	0.257072	1.18375		0.0562	0	0.14952	0.00818	0.06487	0.0806	0.08449	0.25621	0.10513	0.14063	0.05224	0.17235	0.16953	0.08293	0.0637	0.18512	0.13023	0.20038	0.1982	0.14605	0.12344		0.0685733	0.059535	0.138552	0.122127	0.163903		tuf	elongation factor Tu
BLi00131_c	yes	-0.4658	1.0739	0.5153	0.3692	-1.4926		0.60049	2.12652	1.18803	3.73092	2.37105	1.15961	1.6117	1.69548	1.71463	1.37021	2.76768	2.19488	2.10427	1.60742	1.29475	0.72035	0.52225	0.53863	0.77309	0.70315	0.91784		1.305	2.2183	1.887	1.8003	0.6959		tuf	elongation factor Tu
BLi00131_d	yes	0.6593	1.188	0.1475	-1.2644	-0.7305		0.18332	0.82086	0.25733	0.75118	0.63463	0.34579	0.31099	0.32631	0.36171	0.12839	0.51659	0.11628	0.09014	0.07873	0.08504	0.23368	0.22054	0.22929	0.04978	0.28451	0.08362		0.4205	0.5106	0.3333	0.0925	0.1836		tuf	elongation factor Tu
BLi00161_a	yes		-0.469449	0.973879	-0.383077	-1.21763		0.43103	0.05617	0.01545	0.08513	0.07126	0.11022	0.09977	0.29295	0.22393	0.04059	0.08898	0.14824	0.20126	0.03055	0.00309	0.01757	0.1226	0.08399	0.02047	0.01093	0.07624		0.16755	0.091595	0.161612	0.095785	0.0553		rpoA	DNA-directed RNA polymerase alpha subunit RpoA
BLi00161_b	yes	-0.9091	-1.0223	1.2817	0.6954	-0.0457		0.05879	0.04678	0.05134	0.03669	0.084	0.03151	0.03032	0.24363	0.22892	0.08536	0.16822	0.26859	0.19985	0.0672	0.05216	0.08476	0.07627	0.13439	0.11779	0.0946	0.11159		0.0523	0.0456	0.1815	0.147	0.1032		rpoA	DNA-directed RNA polymerase alpha subunit RpoA
BLi00198	no	-1.1058	-1.0458	0.4356	0.7544	0.9615		0.02679	3e-05	0.05926	0.00562	0.07443	0.01671	0.02127	0.03606	0.03655	0.09214	0.03366	0.05603	0.06168	0.06041	0.03759	0.04127	0.07619	0.03587	0.08706	0.04877	0.05126		0.0287	0.0295	0.0496	0.0539	0.0567		rocF1	arginase RocF
BLi00203	yes		-0.778348	0.96021	0.456142	0.69603		0.01925	0.00276	0.13406	0.01213	0.09342	0.08892	0.11435	0.18829	0.12353	0.18143	0.13071	0.1707	0.15809	0.11413	0.08967	0.15756	0.15257	0.11828	0.14787	0.11402	0.17381		0.0520233	0.077205	0.15599	0.133148	0.144018		glmM	phosphoglucosamine mutase GlmM
BLi00237	no	0.7206	-0.3854	1.3234	-1.1498	-0.5087		0.11978	0.02566	0.02765	0.02625	0.03592	0.01787	0.04762	0.11169	0.10431	0.03663	0.03437	0.00405	0.02508	0.02196	0.00529	0.04549	0.04754	0.01366	0.03448	0.01338	0.01969		0.0577	0.0319	0.0718	0.0141	0.029		BLi00237	UPF0276 family protein
BLi00243	no	-0.7884	-0.8663	-0.4988	0.9031	1.2504		0.02115	0.02933	0.03872	0.02052	0.02146	0.02875	0.03278	0.04596	0.02827	0.03615	0.06589	0.11399	0.1365	0.12848	0.07478	0.11248	0.11019	0.09547	0.1189	0.11473	0.23199		0.0297	0.0259	0.0441	0.1134	0.1306		BLi00243	putative NAD(P)-binding protein
BLi00277	no		-0.402041	1.51336	0.187312	-1.22803		0.02829	0.01471	0.12872	0.039	0.09851	0.03805	0.00553	0.09548	0.14496	0.06056	0.15673	0.11544	0.1288	0.00832	0.01365	0.01461	0.01346	0.01674	0.01674	0.00551	0.02563		0.05724	0.0452725	0.114432	0.0665525	0.0154483		ynaD	putative N-acyltransferase YnaD
BLi00328_a	yes	0.3221	1.2348	0.4551	-1.2708	-0.7412		0.2231	0.39051	0.43219	0.82546	0.48877	0.23319	0.31957	0.44216	0.40207	0.18376	0.43525	0.12873	0.22857	0.1005	0.11183	0.29299	0.24679	0.24107	0.12589	0.26615	0.09284		0.3486	0.4667	0.3658	0.1424	0.211		BLi00328	hypothetical protein
BLi00328_b	yes	-0.7179	-0.7751	-0.6969	1.1037	1.0862		0.05899	0.06017	0.02429	0.03512	0.03859	0.04221	0.0354	0.03241	0.07943	0.03494	0.05911	0.28677	0.26846	0.38344	0.52336	0.18821	0.21421	0.2174	0.59669	0.40648	0.55174		0.0478	0.0378	0.0515	0.3655	0.3625		BLi00328	hypothetical protein
BLi00355_a	yes	0.146	-0.9949	-0.2658	-0.5143	1.629		0.01984	0.02751	0.07039	0.00148	0.02123	0.04167	0.01706	0.06071	0.02992	0.01534	0.02375	0.01911	0.01471	0.03191	0.04753	0.01817	0.04291	0.05872	0.10544	0.08902	0.06854		0.0392	0.0204	0.0324	0.0283	0.0638		yceD	putative stress protein YceD
BLi00355_b	yes	0.1809	1.5162	-0.0586	-1.2208	-0.4177		0.10699	0.20777	0.24895	0.25023	0.39746	0.24645	0.26501	0.2101	0.16285	0.13257	0.17301	0.04825	0.11729	0.07727	0.08102	0.08518	0.13236	0.23803	0.13404	0.14278	0.12103		0.1879	0.2898	0.1696	0.081	0.1422		yceD	putative stress protein YceD
BLi00356	yes	-0.7682	-0.7246	-0.6972	1.1132	1.0768		0.11548	0.03325	0.08509	0.05763	0.14222	0.08032	0.07343	0.13446	0.06785	0.10068	0.07686	0.39624	0.40049	0.52361	0.79708	0.26797	0.28718	0.19064	0.99528	0.72525	0.6573		0.0779	0.0884	0.095	0.5294	0.5206		yceE	putative stress protein YceE
BLi00370_a	yes	-1.063	-0.8841	-0.0921	1.0385	1.0007		0.05488	0.21394	0.305	0.34016	0.26825	0.12438	0.14974	0.3474	0.31359	0.32217	0.41919	0.3969	0.44925	0.64394	0.6543	0.42232	0.48271	0.53088	0.55191	0.70212	0.48943		0.1913	0.2206	0.3506	0.5361	0.5299		nadE	NH(3)-dependent NAD(+)synthase NadE
BLi00370_b	yes	-0.1137	-0.7312	0.3356	-1.0123	1.5216		0.07413	0.16619	0.09279	0.10086	0.12087	0.12165	0.03314	0.11965	0.13544	0.10123	0.13704	0.0865	0.10972	0.07995	0.06956	0.19329	0.10361	0.14458	0.17695	0.14097	0.17549		0.111	0.0941	0.1233	0.0864	0.1558		nadE	NH(3)-dependent NAD(+)synthase NadE
BLi00374_a	yes			-0.307256	-0.0862552	1.5113		0.00804	0.00457	0.04134	0.00627	0.03337	0.12497	0	0.00409	0.00916	0.03121	0.09039	0.04875	0.0504	0.02436	0.0259	0.08741	0.09032	0.04052	0.07561	0.05278	0.03535		0.0179833	0.0411525	0.0337125	0.0373525	0.063665		rocA	1-pyrroline-5-carboxylate dehydrogenase RocA
BLi00374_b	yes	-1.1139	-0.4994	0.8782	1.2244	-0.4893		0.18993	0.36701	0.4539	0.77095	0.56371	0.50528	0.25294	0.80924	0.7731	0.9088	1.27225	1.09907	1.26334	1.01962	0.80121	0.55046	0.51185	0.49255	0.55663	0.65634	0.38996		0.3369	0.5232	0.9408	1.0458	0.5263		rocA	1-pyrroline-5-carboxylate dehydrogenase RocA
BLi00374_c	yes	-0.5698	0.6769	-0.8386	1.4255	-0.6941		0.09471	0.10124	0.10308	0.23967	0.16892	0.2255	0.20247	0.02806	0.07511	0.13025	0.07086	0.43966	0.51479	0.0874	0.05765	0.13908	0.10642	0.11758	0.03606	0.05016	0.08327		0.0997	0.2091	0.0761	0.2749	0.0888		rocA	1-pyrroline-5-carboxylate dehydrogenase RocA
BLi00379	yes	-0.2195	-1.1087	-0.0039	-0.2919	1.624		0.14594	0.04436	0.05993	0.05248	0.09939	0.07294	0.0657	0.04877	0.15857	0.06802	0.06874	0.05526	0.04489	0.08828	0.1417	0.05714	0.09464	0.02529	0.21788	0.16571	0.07394		0.0834	0.0726	0.086	0.0825	0.1058		cah	cephalosporin C deacetylase Cah
BLi00385	no	-1.017	-0.8038	-0.2915	1.0999	1.0124		0.01673	0.00937	0.05655	0.03594	0.05357	0.02727	0.03598	0.04914	0.05786	0.07289	0.07514	0.1027	0.08561	0.15518	0.18935	0.10509	0.06021	0.07399	0.13972	0.21187	0.18215		0.0276	0.0382	0.0638	0.1332	0.1288		mdaB	putative NAD(P)H oxidoreductase MdaB
BLi00442	no	-0.6161	-0.4836	-0.9686	0.641	1.4274		0.08056	0.05739	0.00031	0.01621	0.03911	0.03765	0.10344	0.0279	0.05167	0.02918	0.04352	0.07891	0.03246	0.09275	0.09463	0.05305	0.04249	0.06142	0.16649	0.11584	0.11617		0.0461	0.0491	0.0381	0.0747	0.0926		BLi00442	monosaccharide ABC transporter substrate-binding protein
BLi00474	no	1.362	0.7218	-0.3566	-0.9148	-0.8124		0.15922	0.22657	0.05935	0.16191	0.21591	0.05507	0.03991	0.13898	0.06674	0.0483	0.01539	0.01158	0.06892	0.04741	0.03624	0.09841	0	0.0124	0.01524	0.1165	0.03264		0.1484	0.1182	0.0674	0.041	0.0459		gabT	bifunctional 4-aminobutyrate aminotransferase/(S)-3-amino-2-methylpropionate transaminase GabT
BLi00476	no	-1.378	-0.6609	0.4507	0.4781	1.1102		0.03886	0.03422	0.00356	0.04487	0.02402	0.1177	0.02552	0.14819	0.10563	0.07297	0.05571	0.15811	0.15787	0.04549	0.02523	0.12322	0.14943	0.23921	0.01846	0.149	0.04607		0.0255	0.053	0.0956	0.0967	0.1209		gabD	succinate-semialdehyde dehydrogenase GabD
BLi00492	no	-0.5556	-0.5141	-0.5131	1.7689	-0.1861		0.01107	0.03401	0.07578	0.02725	0.05738	0.03309	0.06277	0.05212	0.05428	0.03383	0.04074	0.22799	0.281	0.24142	0.4956	0.06709	0.05387	0.10611	0.16766	0.01033	0.09535		0.0403	0.0451	0.0452	0.3115	0.0834		BLi00492	putative HTH-type transcriptional regulator
BLi00601	no	1.2999	0.3597	-0.4443	-1.3967	0.1813		0.02502	0.06633	0.01462	0.01351	0.02918	0.03506	0.03314	0.00629	0.00717	0.04569	0.02574	0.02272	0.00044	0.01757	0.01336	0.01177	0.09407	0.01513	0.00499	0.03065	0.00107		0.0353	0.0277	0.0212	0.0135	0.0263		BLi00601	putative cell wall anchor domain protein
BLi00623	yes		1.75835	-0.443458	-0.557014	-0.617804		0.09495	0.13567	1.07669	0.66225	0.00283	1.16442	1.49576	0.52017	0.00175	0.37958	0.58873	0.33749	0.28184	0.27259	0.50367	0.53382	0.25649	0.35832	0.2967	0.32126	0.2508		0.43577	0.831315	0.372557	0.348898	0.336232		groES	chaperonin GroES
BLi00624_a	yes	1.3705	-1.1034	0.2218	0.362	-0.8508		0.40554	0.17004	0.02209	0.07636	0.0145	0.0576	0.00317	0.24646	0.1226	0.09926	0.02895	0.22203	0.22323	0.04069	0.04789	0.02897	0.07078	0.00967	0.0697	0.05263	0.09453		0.1992	0.0379	0.1243	0.1335	0.0544		groEL	chaperonin GroEL
BLi00624_b	yes	1.6907	0.1018	-0.4405	-0.7841	-0.5679		0.3444	0.37711	0.02279	0.02677	0.17005	0.06973	0.10829	0.0697	0.04382	0.03726	0.0133	0.00107	0.01884	0.00911	0.00151	0.01942	0.01647	0.00618	0.10829	0.00234	0.0191		0.2481	0.0937	0.041	0.0076	0.0286		groEL	chaperonin GroEL
BLi00624_c	yes	-0.7016	-0.9265	-0.2973	1.5574	0.3681		0.02741	0.01353	0.0242	0.01619	0.0216	0.00246	0.01408	0.01727	0.03607	0.04824	0.04375	0.05424	0.01146	0.12401	0.22386	0.01683	0.00686	0.03469	0.08288	0.11532	0.10577		0.0217	0.0136	0.0363	0.1034	0.0604		groEL	chaperonin GroEL
BLi00686_a	yes	-0.655	-1.2938	1.2605	0.5329	0.1553		0.10695	0.08575	0.02344	0.01589	0.03141	0.13955	0.03706	0.10182	0.13538	0.12855	0.11517	0.11854	0.12921	0.09092	0.06904	0.12599	0.10063	0.07047	0.08066	0.07707	0.09975		0.072	0.056	0.1202	0.1019	0.0924		guaA	GMP synthase GuaA
BLi00686_b	yes	-0.5563	-0.8603	-0.5744	0.4305	1.5605		0.06467	0.03585	0.03004	0.0173	0.0224	0.06273	0.04133	0.04805	0.06385	0.0183	0.04208	0.08967	0.09165	0.04175	0.04943	0.04027	0.13348	0.10004	0.1619	0.06349	0.07861		0.0435	0.0359	0.0431	0.0681	0.0963		guaA	GMP synthase GuaA
BLi00731	no	-0.5279	-0.957	1.6055	-0.3925	0.2718		0.08286	0.01953	0.03825	0.05142	0.04494	0.00851	0.00483	0.20357	0.1896	0.11475	0.0665	0.08243	0.09306	0.01658	0.02	0.13995	0.13373	0.12516	0.03344	0.04344	0.0231		0.0469	0.0274	0.1436	0.053	0.0831		gatA	glutamyl-tRNA synthase alpha subunit GatA
BLi00732	no	0.0768	1.4164	-0.5648	0.3226	-1.2509		0.04661	0.15137	0.09109	0.1564	0.08139	0.23167	0.07919	0.06523	0.03764	0.12562	0.07877	0.11333	0.11622	0.08613	0.0997	0.06744	0.04072	0.00513	0.05903	0.06257	0.1006		0.0964	0.1372	0.0768	0.1038	0.0559		gatB	glutamyl-tRNA synthase beta subunit GatB
BLi00775	no	1.5127	0.3547	-0.6887	-1.0459	-0.1329		0.09772	0.10021	0.01754	0.02918	0.02534	0.09287	0.04367	0.07456	0.00091	0.01566	0.01322	0.03786	0.01887	0.00806	0.00988	0.02299	0.11398	0.02114	0.00693	0.03269	0.02808		0.0718	0.0478	0.0261	0.0187	0.0376		yfmM1	ABC transporter ATP-binding protein YfmM
BLi00809_a	yes	-0.4712	1.6998	-0.6971	-0.6273	0.0958		0.00634	0.04454	0.00955	0.05852	0.04225	0.06999	0.097	0.00491	0.01533	0.01277	0.02809	0.01255	0.0313	0.02196	0.00131	0.03287	0.01966	0.0556	0.04321	0.01293	0.02993		0.0201	0.0669	0.0153	0.0168	0.0324		yrbE	putative NAD(P)-dependent oxidoreductase YrbE
BLi00809_b	yes	-0.3037	-0.7684	-0.8946	0.4434	1.5233		0.04098	0.06866	0.01257	0.01108	0.0162	0.02022	0.10001	0.01612	0.05427	0.04456	0.02837	0.03284	0.05905	0.04649	0.04938	0.026	0.11499	0.00855	0.06148	0.08264	0.04178		0.0407	0.0369	0.0358	0.0469	0.0559		yrbE	putative NAD(P)-dependent oxidoreductase YrbE
BLi00813	yes	-0.8813	-0.8112	-0.4718	1.0655	1.0988		0.02294	0.03069	0.10916	0.04026	0.10972	0.06301	0.05514	0.0957	0.09666	0.10663	0.21636	0.37288	0.36082	0.4378	0.46358	0.37173	0.36332	0.43226	0.40138	0.45517	0.46507		0.0543	0.067	0.1288	0.4088	0.4148		yfkO	putative nitroreductase YfkO
BLi00849	yes	-0.3924	-0.0592	-0.9193	-0.3289	1.6998		0.0784	0.06067	0.12098	0.04465	0.07171	0.16559	0.09689	0.06645	0.04874	0.07862	0.10216	0.09758	0.12704	0.06255	0.06568	0.14995	0.15403	0.16287	0.09519	0.09577	0.16467		0.0867	0.0947	0.074	0.0882	0.1371		acoA	acetoin dehydrogenase E1 component alpha subunit AcoA
BLi00850	yes	-1.0914	-0.8714	0.6138	0.0569	1.2921		0.03281	0.07456	0.15146	0.052	0.09149	0.0812	0.20673	0.2728	0.30434	0.18665	0.25059	0.22281	0.20967	0.14195	0.22138	0.37652	0.33858	0.51812	0.26073	0.18258	0.24443		0.0863	0.1079	0.2536	0.199	0.3202		acoB	acetoin dehydrogenase E1 component beta subunit AcoB
BLi00851_a	yes	0.2999	-0.7335	1.6298	-0.5888	-0.6076		0.0448	0.0132	0.03479	0.00637	0.00359	0.01633	0.00123	0.10919	0.08579	0.03887	0.01367	0.01245	0.01271	0.01299	0.00284	0.00067	0.00958	0.00675	0.02356	0.003	0.0153		0.0309	0.0069	0.0619	0.0102	0.0098		acoC	acetoin dehydrogenase dihydrolipoamide-acetyltransferase E2 component AcoC
BLi00851_b	yes		-0.387613	-0.248143	-0.91444	1.71063		0.08062	0.00724	0.00353	0.00198	0.03517	0.05846	0.00971	0.03583	0.05964	0.00895	0.01105	0.01929	0.02198	0.01217	0.01354	0.11766	0.12062	0.12157	0.0055	0.01742	0.00426		0.0304633	0.02633	0.0288675	0.016745	0.064505		acoC	acetoin dehydrogenase dihydrolipoamide-acetyltransferase E2 component AcoC
BLi00894	no	-0.8483	-0.8402	-0.428	1.3337	0.7827		0.00096	0.01171	0.00732	0.00365	0.01554	0.00587	0.0024	0.00832	0.00633	0.02596	0.0278	0.10638	0.09675	0.02421	0.0161	0.06292	0.05103	0.06316	0.04877	0.02705	0.03011		0.0067	0.0069	0.0171	0.0609	0.0472		BLi00894	dipeptide/oligopeptide ABC transporter solute-binding protein
BLi00940_a	yes	0.6975	0.3348	1.0455	-1.3124	-0.7655		0.18112	0.31231	0.1252	0.25769	0.16492	0.11179	0.1586	0.31207	0.30971	0.14741	0.18215	0.00018	0.02963	0.03057	0.03385	0.03695	0.09848	0.0105	0.12849	0.11391	0.05122		0.2062	0.1733	0.2378	0.0236	0.0733		thiC	phosphomethylpyrimidine synthase ThiC
BLi00940_b	yes	-0.7907	0.8749	1.2695	-0.8786	-0.4752		0.18998	0.31685	0.18196	0.36308	0.28927	0.41341	0.65004	0.46808	0.37737	0.50551	0.55376	0.25642	0.29256	0.21136	0.11595	0.3603	0.26242	0.27023	0.20811	0.28607	0.21703		0.2296	0.429	0.4762	0.2191	0.2674		thiC	phosphomethylpyrimidine synthase ThiC
BLi00940_c	yes	-0.8707	-0.9343	-0.3231	1.071	1.0571		0.10109	0.0169	0.19758	0.07373	0.08757	0.07546	0.14467	0.12608	0.13229	0.27376	0.22765	0.34322	0.23667	0.56944	0.47345	0.313	0.1742	0.22901	0.63656	0.58452	0.48402		0.1052	0.0954	0.1899	0.4057	0.4036		thiC	phosphomethylpyrimidine synthase ThiC
BLi00940_d	yes	-0.5949	1.6225	0.0196	-1.0057	-0.0416		0.00868	0.10315	0.07279	0.1621	0.10831	0.09703	0.05427	0.02653	0.0491	0.03116	0.18802	0.08371	0.06542	0.03731	0.0272	0.03006	0.02017	0.07002	0.12748	0.06326	0.12396		0.0615	0.1054	0.0737	0.0534	0.0725		thiC	phosphomethylpyrimidine synthase ThiC
BLi00977	no	1.3049	0.561	-0.0636	-1.322	-0.4803		0.14825	0.27286	0.15812	0.20791	0.09454	0.22951	0.12293	0.19487	0.10709	0.13429	0.12004	0.04881	0.088	0.07686	0.14398	0.13108	0.22975	0.05895	0.12818	0.10145	0.08636		0.1931	0.1637	0.1391	0.0894	0.1226		BLi00977	hypothetical protein
BLi00980	yes		-0.607626	-0.487784	1.77703	-0.303866		0.05798	0.00609	0.01204	0.0387	0.03513	0.0103	1e-05	0.03219	0.03318	0.01377	0.01404	0.11781	0.10646	0.01887	0.02088	0.01414	0.03572	0.03704	0.03554	0.01524	0.0229		0.02537	0.021035	0.023295	0.066005	0.0267633		yhcQ	hypothetical protein YhcQ
BLi00984	no	0.121641	1.61066	-0.0689847	-0.793472			0.05084	0.08714	0.02819	0.1825	0.00946	0.12459	0.09615	0.00841	0.05173	0.10179	0.03516	0.01927	0.02533	0.03564	0.02385	0.07943	0.01257	0	0.01909	0.01158	0.01876		0.05539	0.103175	0.0492725	0.0260225	0.0235717		yhcT	putative pseudouridine synthase YhcT
BLi00997	no	-0.5147	0.3494	-0.5386	-0.888	1.592		0.0219	0.00754	0.05987	0.06632	0.01578	0.04412	0.07817	0.06286	0.0232	0.01795	0.01271	0.033	0.02831	0.01623	0.00469	0.08225	0.10282	0.1582	0.03147	0.08303	0.03282		0.0298	0.0511	0.0292	0.0206	0.0818		pgcA	alpha-phosphoglucomutase PgcA
BLi01002	no	-1.1666	0.9659	0.0469	0.9967	-0.8429		0.02696	0.04059	0.00439	0.07557	0.02663	0.04171	0.05026	0.04976	0.04997	0.02815	0.02395	0.04423	0.01839	0.06997	0.063	0.03057	0.03258	0.01378	0.01277	0.02917	0.04738		0.024	0.0485	0.038	0.0489	0.0277		yhdA	putative NADPH-dependent FMN reductase YhdA
BLi01040	yes	-0.605	-0.9864	-0.5698	1.099	1.0623		0.17163	0.02258	0.07762	0.02471	0.06539	0.04749	0.14248	0.09015	0.09413	0.06009	0.12566	0.21758	0.22584	0.15099	0.13597	0.21998	0.20287	0.30676	0.1245	0.08321	0.14637		0.0906	0.07	0.0925	0.1826	0.1806		dat	D-alanine aminotransferase Dat
BLi01042_a	yes	-0.8572	-1.0451	0.1261	0.3497	1.4265		0.12225	0.05482	0.16706	0.08275	0.16087	0.09857	0.06142	0.18389	0.21361	0.18469	0.16562	0.21699	0.23401	0.17779	0.18474	0.32545	0.36678	0.35431	0.19243	0.18416	0.27184		0.1147	0.1009	0.187	0.2034	0.2825		galM	aldose 1-epimerase GalM
BLi01042_b	yes	-0.1704	-0.3681	-0.8828	-0.3007	1.7221		0.04904	0.01229	0.03927	0.02184	0.05396	0.03261	0.01347	0.01676	0.03971	0.00954	0.02397	0.03336	0.0357	0.02898	0.02802	0.04359	0.04849	0.06049	0.08782	0.05811	0.07865		0.0335	0.0305	0.0225	0.0315	0.0629		galM	aldose 1-epimerase GalM
BLi01070	yes	1.1359	0.9832	-0.3611	-1.0625	-0.6955		0.03813	0.07438	0.04218	0.04595	0.03339	0.01845	0.09471	0.01661	0.02515	0.00316	0.02656	8e-05	0.00482	0.00012	0.00331	0.02351	0.00396	0.00129	0.02446	0.00011	0.00873		0.0516	0.0481	0.0179	0.0021	0.0103		yhaM	3'-5' exoribonuclease YhaM
BLi01072	no	0.3184	0.9814	0.8241	-1.0423	-1.0816		0.14506	0.03717	0.33195	0.24629	0.31212	0.22788	0.13371	0.20911	0.23369	0.09614	0.32544	0.08284	0.05138	0.04278	0.02741	0.03298	0.04014	0.06946	0.06016	0.02342	0.05961		0.1714	0.23	0.2161	0.0511	0.0476		prsA	foldase protein PrsA
BLi01083	no	0.6167	1.285	-0.0377	-0.593	-1.271		0.11192	0.383	0.17625	0.1896	0.38559	0.35419	0.10254	0.1297	0.17015	0.20438	0.25651	0.12889	0.08092	0.22439	0.21268	0.196	0.14328	0.07501	0.06738	0.15539	0.12477		0.2237	0.258	0.1902	0.1617	0.127		hit	histidine triad domain protein Hit
BLi01098	no	1.1959	0.5497	-1.2711	0.2821	-0.7566		0.07137	0.03616	0.05681	0.04871	0.0308	0.07451	0.03814	0.01901	0.02765	0.0446	0.02494	0.05261	0.03819	0.06114	0.02906	0.03349	0.02656	0.06749	0.02399	0.02079	0.03418		0.0548	0.048	0.0291	0.0453	0.0344		yhfE	putative glucanase YhfE
BLi01143	no	0.411186	0.273987	1.29841	-1.2184			0.05175	0.00484	0.01511	0.03541	0.00404	0.0023	0.0483	0.05178	0.03426	0.03367	0.01178	0.00358	0.00553	0.00111	0.01946	0	0.00023	0.02953	0.00693	0.00904	0.02629		0.0239	0.0225125	0.0328725	0.00742	0.0120033		melA	alpha-galactosidase MelA
BLi01157	no	0.2426	-0.203	-1.1566	1.543	-0.426		0.05513	0.02093	0.00545	0.01034	0.05409	0.01904	0.00532	0.01769	0.00386	0.02195	0.00273	0.0479	0.02562	0.05182	0.04138	0.01505	0.02513	0.01712	0.00178	0.02629	0.03289		0.0272	0.0222	0.0116	0.0417	0.0197		addA	ATP-dependent helicase/nuclease alpha subunit AddA
BLi01170	no	-0.3889	-0.9196	1.6347	-0.5356	0.2094		0.03546	0.00414	0.04947	0.00173	0.02074	0.01373	0.02896	0.08139	0.0887	0.08433	0.06871	0.04074	0.03068	0.01304	0.01948	0.04122	0.03482	0.08145	0.04342	0.02187	0.04599		0.0297	0.0163	0.0808	0.026	0.0448		yisK	putative fumarylacetoacetase YisK
BLi01195	no		1.64689	-0.414548	-0.742551	-0.716371		0.0917	0.02092	0.00756	0.02298	0.07864	0.01502	0.08465	0.03792	0.04337	0.01693	0.04349	0.05776	0.0571	0.00742	0.00995	0.0212	0.02395	0.0328	0.06106	0.01832	0.04215		0.04006	0.0503225	0.0354275	0.0330575	0.0332467		yitL	hypothetical protein YitL
BLi01199_a	yes	-0.8874	-0.9892	-0.2004	1.1744	0.9026		0.03691	0.01866	0.04019	0.01336	0.03868	0.0169	0.04878	0.04775	0.0256	0.07075	0.05085	0.02717	0.02139	0.1091	0.1719	0.08839	0.09249	0.07619	0.04344	0.11983	0.03409		0.0319	0.0294	0.0487	0.0824	0.0757		ipi	intracellular proteinase inhibitor Ipi
BLi01199_b	yes		-0.321384	-0.781677	0.274329	1.61166		0.03254	0.01062	0	0.00865	0.00175	0.05264	0.0215	0.01127	0.00209	0.0153	0.02896	0.04066	0.04188	0.00602	0.03082	0.00795	0.06462	0.05804	0.07569	0.05013	0.03996		0.0143867	0.021135	0.014405	0.029845	0.0493983		ipi	intracellular proteinase inhibitor Ipi
BLi01206	no	1.1754	-0.3479	0.2452	-1.5012	0.4285		0.05532	0.02366	0.01122	0.02577	0.01639	0.00389	0.03109	0.0049	0.01619	0.01603	0.05681	0.01941	0.01231	0.00644	0.00633	0.0168	0.00651	0.00558	0.10165	0.0029	0.01524		0.0301	0.0193	0.0235	0.0111	0.0248		argC	N-acetyl-gamma-glutamyl-phosphate reductase ArgC
BLi01208	no		0.485639	1.37716	-1.03379	0.0625884		0.00641	0.00257	0.04185	0.01812	0.04604	0.06504	0.0067	0.02345	0.04176	0.06546	0.04933	0.01909	0.02374	0.01258	0.00533	0.05476	0.03483	0.00011	0.03753	0.03203	0.0132		0.0169433	0.033975	0.045	0.015185	0.0287433		argB	N-acetylglutamate 5-phosphotransferase ArgB
BLi01226_a	yes	-0.6427	-1.3103	0.0796	0.7035	1.1699		0.16357	0.26898	0.37963	0.15552	0.14597	0.1438	0.06918	0.54298	0.33202	0.49149	0.3314	0.71287	0.71367	0.38559	0.41692	0.96783	0.75179	0.86195	0.43038	0.68788	0.23943		0.2707	0.1286	0.4245	0.5573	0.6565		appA1	oligopeptide ABC transporter substrate-binding protein
BLi01226_b	yes		-1.12507	-0.475281	0.956341	-0.510564		0.96577	0.01618	0.2163	0.04795	0.03507	0.18348	0.11604	0.10018	0.13937	0.28096	0.20839	0.23876	0.24321	0.39749	0.61254	0.18266	0.12416	0.15923	0.26753	0.22166	0.1099		0.399417	0.095635	0.182225	0.373	0.177523		appA1	oligopeptide ABC transporter substrate-binding protein
BLi01226_c	yes	-0.7971	-0.6138	-0.7512	0.8739	1.2883		0.07442	0.10768	0.12412	0.15057	0.06932	0.27369	0.12786	0.10409	0.05796	0.16854	0.13107	0.79374	0.89496	0.44127	0.22109	1.02047	1.01617	0.98924	0.36506	0.45876	0.39959		0.1021	0.1554	0.1154	0.5878	0.7082		appA1	oligopeptide ABC transporter substrate-binding protein
BLi01226_d	yes		-0.977671	-0.99105	1.31035	0.0759719		0.23444	0.03526	0.02223	0.08485	0.03999	0.0029	0.07143	0.02024	0.07242	0.06056	0.04432	0.10666	0.13027	0.14968	0.09132	0.08715	0.08876	0.0934	0.03619	0.11213	0.07368		0.09731	0.0497925	0.049385	0.119483	0.081885		appA1	oligopeptide ABC transporter substrate-binding protein
BLi01226_e	yes		1.58554	-0.946949	-0.761376	0.0288345		0.01747	0.07723	0.0006	0.07662	0.013	0.10304	0.0778	0.01587	0.00659	0.00362	0.00092	0.01887	0.01042	0.00622	0.00933	0.02643	0.00417	0.03995	0.02258	0.05323	0.03485		0.0317667	0.067615	0.00675	0.01121	0.0302017		appA1	oligopeptide ABC transporter substrate-binding protein
BLi01232_a	yes	-0.5166	-0.5921	-0.6759	0.0758	1.7088		0.0634	0.21034	0.05064	0.06462	0.02116	0.27031	0.03714	0.11987	0.05963	0.11475	0.0554	0.27476	0.18555	0.19184	0.08834	0.51949	0.53175	0.56	0.23017	0.30647	0.2363		0.1081	0.0983	0.0874	0.1851	0.3974		oppA	oligopeptide ABC transporter oligopeptide-binding protein OppA
BLi01232_b	yes		-0.794815	-0.515682	0.357176	1.59924		0.00606	0.01061	0.10682	0.02976	0.0246	0.03401	0.0002	0.03913	0.05984	0.05696	0.07527	0.32178	0.15243	0.15478	0.04822	0.51344	0.35841	0.4588	0.28609	0.14632	0.20475		0.0411633	0.0221425	0.0578	0.169303	0.327968		oppA	oligopeptide ABC transporter oligopeptide-binding protein OppA
BLi01235_a	yes	1.3013	-0.378	0.8101	-0.8175	-0.916		0.32987	0.16563	0.15904	0.06466	0.09756	0.06425	0.13709	0.15477	0.19827	0.169	0.20175	0.03928	0.03597	0.05828	0.09678	0.05268	0.13941	0.01934	0.0326	0.04459	0.01205		0.2182	0.0909	0.1809	0.0576	0.0501		oppD	oligopeptide ABC transporter ATP-binding protein OppD
BLi01247	yes	-1.7276	0.5111	0.7686	0.0465	0.4014		0.10493	0.25299	0.27902	0.33163	0.17586	0.41829	0.29454	0.28717	0.27943	0.39054	0.30585	0.26054	0.25288	0.26306	0.36683	0.43222	0.25983	0.35116	0.26549	0.15655	0.33796		0.2123	0.3051	0.3157	0.2858	0.3005		pepF	oligoendopeptidase F-like
BLi01259_a	yes	-0.28	0.2161	1.6112	-0.976	-0.5713		0.25135	0.75872	0.51006	0.98786	0.84967	0.50149	0.54481	0.98196	1.33489	1.56654	1.41008	0.30185	0.16741	0.27907	0.07633	0.66912	0.43668	0.44376	0.28493	0.15853	0.29249		0.5067	0.721	1.3234	0.2062	0.3809		tenA	thiaminase TenA
BLi01259_b	yes	-0.9657	-0.8534	-0.228	1.3334	0.7136		0.03437	0.13098	0.33557	0.22715	0.346	0.14109	0.1465	0.22528	0.34772	0.77698	0.58523	0.39192	0.51289	1.60144	2.11135	0.68669	0.34476	0.43181	1.22229	1.26256	1.38109		0.167	0.2152	0.4838	1.1544	0.8882		tenA	thiaminase TenA
BLi01259_c	yes	-0.0166	-0.2786	-0.3751	-0.9984	1.6687		0.10205	0.13206	0.29958	0.17344	0.2269	0.12479	0.1152	0.14058	0.11448	0.11406	0.24496	0.11621	0.1143	0.11828	0.09576	0.32974	0.1522	0.16884	0.37634	0.30668	0.42123		0.1779	0.1601	0.1535	0.1111	0.2925		tenA	thiaminase TenA
BLi01259_d	yes	-0.7366	-0.9456	-0.4289	1.3302	0.7809		0.04175	0.02887	0.20779	0.04858	0.04988	0.08697	0.09706	0.05686	0.06926	0.12224	0.25343	0.10271	0.1512	0.42445	0.57013	0.21216	0.05017	0.11098	0.39082	0.36305	0.39579		0.0928	0.0706	0.1254	0.3121	0.2538		tenA	thiaminase TenA
BLi01263_a	yes	-0.8394	-0.9359	-0.0014	1.5369	0.2398		0.03677	0.1711	0.16407	0.06423	0.06714	0.18598	0.15398	0.20247	0.19988	0.20677	0.10043	0.33799	0.39427	0.17929	0.1901	0.22957	0.20487	0.25419	0.12907	0.12489	0.21396		0.124	0.1178	0.1774	0.2754	0.1928		thiG	thiazole synthase ThiG
BLi01263_b	yes	-0.7677	-0.5223	1.7316	-0.076	-0.3655		0.14503	0.06354	0.16694	0.21558	0.31868	0.02533	0.11956	0.5145	0.5534	0.43949	0.81074	0.20831	0.27234	0.28095	0.24205	0.08191	0.1523	0.15724	0.28256	0.2243	0.2914		0.1252	0.1698	0.5795	0.2509	0.1983		thiG	thiazole synthase ThiG
BLi01263_c	yes	-0.7575	-0.3729	-0.9673	0.7738	1.3239		0.01945	0.02904	0.01366	0.01066	0.01253	0.0607	0.02926	0.00927	0.02195	0.02681	0.00832	0.07212	0.07044	0.04206	0.01883	0.09693	0.01833	0.10735	0.04907	0.0403	0.05816		0.0207	0.0283	0.0166	0.0509	0.0617		thiG	thiazole synthase ThiG
BLi01266	yes		-0.0746384	0.780941	-1.0229	-0.911304		0.22516	0.03276	0.02652	0.03509	0.11616	0.00648	0.00665	0.05361	0.06809	0.02144	0.16238	0.00201	0.00125	0.00337	0.00132	0.00621	0.00086	0.0009	0.0176	0.00628	0.00769		0.0948133	0.041095	0.07638	0.0019875	0.00659		fabI	enoyl-acyl carrier protein reductase FabI
BLi01284	yes		-0.82321	0.978492	0.621818	0.526949		0.03687	0.03078	0.25357	0.14902	0.2002	0.12805	0.10235	0.23939	0.23989	0.33064	0.33672	0.22454	0.14875	0.37011	0.29099	0.21281	0.18416	0.13078	0.25422	0.3722	0.35263		0.107073	0.144905	0.28666	0.258598	0.251133		yjcG	putative RNA-ligase YjcG
BLi01300	no	-0.3364	1.3375	0.739	-1.0081	-0.7319		0.03071	0.06852	0.02723	0.03392	0.05767	0.19554	0.04317	0.02734	0.00842	0.18021	0.05652	0.01984	0.04015	0.01598	0.02777	0.05265	0.03045	0.01592	0.0333	0.04574	0.01756		0.0422	0.0826	0.0681	0.0259	0.0326		cysL	HTH-type transcriptional regulator CysL
BLi01337	no		1.25692	0.0863196	-1.21189	-0.749564		0.05199	0.19802	0.00579	0.09247	0.0183	0.21127	0.10321	0.046	0.07385	0.09001	0.0611	0.00647	0.01843	0.03477	0.04018	0.03713	0.09452	0.05145	0.03215	0.00681	0.01912		0.0852667	0.106313	0.06774	0.0249625	0.0401967		xkdK	phage tail sheath protein XkdK
BLi01392	yes	-0.8157	-0.8664	-0.4837	1.0327	1.133		0.04008	0.02391	0.08461	0.02683	0.03408	0.04969	0.03877	0.11421	0.10639	0.15667	0.14031	0.41167	0.33725	0.5746	0.65307	0.24885	0.27128	0.29858	0.8439	0.72672	0.72037		0.0495	0.0373	0.1294	0.4941	0.5183		dppA	D-alanyl-aminopeptidase DppA
BLi01396	no	-1.4547	0.1023	-0.4663	0.8781	0.9407		0.01953	0.05576	0.01833	0.03512	0.03639	0.15664	0.03183	0.03566	0.01442	0.12673	0.03381	0.06656	0.0775	0.08968	0.09358	0.07774	0.10659	0.08323	0.05923	0.12607	0.04627		0.0312	0.065	0.0527	0.0818	0.0832		dppE	dipeptide ABC transporter dipeptide-binding protein DppE
BLi01416	no	0.4442	-0.7931	-0.773	1.5476	-0.4256		0.03465	0.03418	0.15373	0.00483	0.03629	0.09666	0.00176	0.03565	0.0005	0.06402	0.04192	0.16351	0.09005	0.12053	0.06286	0.05764	0.04986	0.06937	0.02546	0.0449	0.03212		0.0742	0.0349	0.0355	0.1092	0.0466		ohrB	peroxiredoxin OhrB
BLi01422	yes	1.4328	0.5118	-0.1441	-1.0476	-0.7529		0.50876	0.92491	0.16362	0.62712	0.23669	0.19701	0.44489	0.24899	0.30288	0.29376	0.21577	0.08008	0.06924	0.16624	0.13368	0.09104	0.25907	0.28797	0.17914	0.02715	0.12905		0.5324	0.3764	0.2654	0.1123	0.1622		metE	methionine synthase MetE
BLi01423	yes		-0.737164	-0.661661	0.491048	1.54146		0.12009	0.01987	0.01059	0.02203	0.05574	0.00077	0.02316	0.02899	0.04577	0.046	0.0532	0.31271	0.22967	0.30841	0.42636	0.27874	0.46633	0.02239	1.05685	0.59486	1.00449		0.0501833	0.025425	0.04349	0.319288	0.57061		isp	intracellular serine protease Isp
BLi01517	yes	0.1654	-0.7417	-1.1329	0.2721	1.4371		0.22905	0.0551	0.05696	0.01967	0.08143	0.09922	0.089	0.048	0.06648	0.03849	0.06498	0.11876	0.15583	0.07047	0.12922	0.12332	0.27261	0.20473	0.20452	0.05924	0.16582		0.1137	0.0723	0.0545	0.1186	0.1717		mtnD	acireductone dioxygenase MtnD
BLi01600_a	yes	1.5135		0.0201394	-1.26019	-0.34099		0.05678	0.07208	0.00484	0.08651	0.02266	0.00047	0.00152	0.05454	0.02236	0.02606	0.006	0.00516	0.03692	0.00745	1e-05	0.02174	0.02751	0.00284	0.03781	0.03193	0.01647		0.0445667	0.02779	0.02724	0.012385	0.02305		ptsI	phosphoenolpyruvate-protein phosphotransferase PtsI
BLi01600_b	yes	1.0874	0.9373	-0.2784	-1.2834	-0.4629		0.07477	0.11691	0.01079	0.02818	0.02269	0.07707	0.12651	0.0312	0.04917	0.03745	0.01099	0.01668	0.00147	0.0043	0.0025	0.01535	0.00922	0.04399	0.02932	0.00334	0.0634		0.0675	0.0636	0.0322	0.0062	0.0274		ptsI	phosphoenolpyruvate-protein phosphotransferase PtsI
BLi01606	no	-0.5256	-0.6374	1.7328	-0.0088	-0.5611		0.14881	0.0646	0.11841	0.07597	0.15998	0.06393	0.12042	0.20909	0.23748	0.22911	0.21364	0.10855	0.12483	0.21962	0.09169	0.0844	0.06389	0.075	0.16052	0.07921	0.19007		0.1106	0.1051	0.2223	0.1362	0.1088		ykwC	3-hydroxyisobutyrate dehydrogenase YkwC
BLi01632	no	-0.9738	0.5005	1.4274	-0.0842	-0.8699		0.03268	0.07591	0.11385	0.12803	0.20014	0.01615	0.12359	0.17316	0.15834	0.12734	0.11677	0.12152	0.17549	0.06926	0.03369	0.05416	0.13755	0.14163	0.06214	0.01402	0.0535		0.0741	0.117	0.1439	0.1	0.0772		ykuQ	2,3,4,5-tetrahydropyridine-2,6-dicarboxylate N-acetyltransferase YkuQ
BLi01635	yes	-0.7913	-1.2686	0.6621	1.1168	0.2809		0.05113	0.11594	0.00745	0.02732	0.04796	0.0911	0.04009	0.04593	0.02319	0.03449	0.20893	0.04181	0.04803	0.09236	0.15532	0.04056	0.01471	0.03517	0.12247	0.06438	0.1601		0.0582	0.0516	0.0781	0.0844	0.0729		ykuU	thioredoxin-like protein YkuU
BLi01636	yes	-1.2656	-0.7934	0.329	1.1513	0.5787		0.10571	0.12075	0.3529	0.22804	0.18572	0.30891	0.10058	0.20297	0.24546	0.17947	0.31603	0.22857	0.25808	0.33983	0.20586	0.37391	0.17764	0.27047	0.08964	0.27695	0.26755		0.1931	0.2058	0.236	0.2581	0.2427		ykuV	thiol-disulfide oxidoreductase YkuV
BLi01639	no	1.53	0.4779	-0.7826	-0.7961	-0.4292		0.31804	0.19347	0.07175	0.14768	0.06249	0.03805	0.22229	0.03052	0.00596	0.03099	0.035	0.01739	0.02754	0.02599	0.0276	0.0124	0.06424	0.12512	0.02554	0.05248	0.0287		0.1944	0.1176	0.0256	0.0246	0.0514		mobA	molybdenum cofactor guanylyltransferase alpha subunit MobA
BLi01641	no	0.8925	0.7625	0.0079	-1.6187	-0.0442		0.03785	0.02164	0.03993	0.06748	0.02103	0.01447	0.02311	0.03137	0.0403	0.00981	0.00705	1e-05	0.0015	0.00324	0.00281	0.00747	0.08378	0.00965	0.01556	0.00417	0.00827		0.0331	0.0315	0.0221	0.0019	0.0215		moeA	molybdopterin molybdenumtransferase MoeA
BLi01658	no	0.5235	1.0333	0.2604	-1.5939	-0.2233		0.03967	0.09314	0.02547	0.05201	0.05156	0.09313	0.05141	0.08597	0.05534	0.01776	0.03284	0.01377	0.008	0.02416	0.01116	0.03267	0.04801	0.06361	0.01907	0.03411	0.03764		0.0528	0.062	0.048	0.0143	0.0392		ykpA	ABC transporter ATP-binding protein YkpA
BLi01660	yes	-1.3272	-0.59	0.1834	0.4464	1.2875		0.03974	0.09384	0.16277	0.20551	0.18396	0.17435	0.10594	0.27638	0.29384	0.27033	0.1173	0.26211	0.23728	0.33375	0.22268	0.40758	0.35532	0.35927	0.27972	0.31583	0.33598		0.0988	0.1674	0.2395	0.264	0.3423		ampS	aminopeptidase AmpS
BLi01668_a	yes	-0.8885	-0.3383	1.6805	-0.5177	0.064		0.0312	0.06251	0.08356	0.13814	0.09705	0.04397	0.11958	0.2635	0.23465	0.27222	0.22428	0.10712	0.11466	0.05405	0.06996	0.11827	0.14567	0.24125	0.06953	0.10899	0.09256		0.0591	0.0997	0.2487	0.0864	0.1294		rnjA	ribonuclease J1
BLi01668_b	yes	1.522	-0.1071	-0.4322	-1.1993	0.2167		0.52184	0.39854	0.15866	0.29566	0.26875	0.12215	0.14635	0.19882	0.23294	0.14033	0.1399	0.13309	0.14701	0.0374	0.10921	0.25173	0.35529	0.15613	0.15082	0.29569	0.2203		0.3597	0.2082	0.178	0.1067	0.2383		rnjA	ribonuclease J1
BLi01674_a	yes	1.7512	-0.2742	-0.2021	-0.684	-0.591		0.51735	0.11588	0.066	0.06502	0.07136	0.06759	0.1059	0.10924	0.10038	0.07555	0.04687	0.05407	0.06762	0.03766	0.02458	0.05831	0.05942	0.0356	0.03548	0.06809	0.06189		0.2331	0.0775	0.083	0.046	0.0531		pdhA	pyruvate dehydrogenase E1 component alpha subunit PdhA
BLi01674_b	yes	1.3943	-0.0537	0.5355	-0.9941	-0.882		1.16363	0.6476	0.09716	0.46487	0.35322	0.0924	0.28052	0.49915	0.50452	0.34546	0.39255	0.12954	0.04479	0.09064	0.04693	0.07154	0.08078	0.07188	0.1592	0.07875	0.1629		0.6361	0.2978	0.4354	0.078	0.1042		pdhA	pyruvate dehydrogenase E1 component alpha subunit PdhA
BLi01674_c	yes	-0.0489	-0.598	1.7425	-0.5885	-0.5073		0.20284	0.13418	0.14389	0.18317	0.11564	0.05807	0.04189	0.44403	0.50693	0.23417	0.24704	0.1443	0.15498	0.07726	0.02642	0.08766	0.10062	0.13871	0.12203	0.07687	0.13234		0.1603	0.0997	0.358	0.1007	0.1097		pdhA	pyruvate dehydrogenase E1 component alpha subunit PdhA
BLi01675	yes		-0.490865	-0.207455	-0.487801	-0.584782		3.76111	0.80451	0.23447	0.52198	0.46982	0.25875	0.27082	0.67206	0.70721	0.41215	0.34128	0.52618	0.58335	0.24442	0.17403	0.28385	0.33081	0.41658	0.34953	0.24398	0.35343		1.60003	0.380343	0.533175	0.381995	0.329697		pdhB	pyruvate dehydrogenase E1 component beta subunit PdhB
BLi01676_a	yes	1.3546	0.6632	-0.1786	-0.9524	-0.8867		1.23914	0.50661	0.23504	0.5703	0.76105	0.1623	0.37541	0.33991	0.26336	0.18424	0.14148	0.02516	0.03535	0.0017	0.00271	0.07845	0.02144	0.03332	0.03777	0.01952	0.01689		0.6603	0.4673	0.2322	0.0162	0.0346		pdhC	dihydrolipoyllysine-residue acetyltransferase component PdhC
BLi01676_b	yes	0.9293	1.1951	-0.4003	-1.0376	-0.6865		0.11223	0.04117	0.02087	0.08405	0.09651	0.02125	0.05661	0.04933	0.03996	0.00586	0.00685	0.02654	0.00135	0.00577	0.00586	0.01634	0.06331	0.00717	0.00034	0.02253	0.00123		0.0581	0.0646	0.0255	0.0099	0.0185		pdhC	dihydrolipoyllysine-residue acetyltransferase component PdhC
BLi01676_c	yes	1.54396	0.363791		-0.564719	-0.308831		0.03351	0.02288	0.05526	0.02201	0.01204	0.0006	0.05097	0.00191	0.00783	0	0.00096	0.01337	0.01863	0.00375	0.00011	0.01964	0.01929	0.02481	0.00162	0.0001	0.0089		0.0372167	0.021405	0.002675	0.008965	0.0123933		pdhC	dihydrolipoyllysine-residue acetyltransferase component PdhC
BLi01677_a	yes	1.3096	0.8123	-0.555	-0.995	-0.572		0.61807	0.20286	0.1209	0.32486	0.18069	0.14394	0.38104	0.15397	0.05679	0.0935	0.10701	0.06021	0.06298	0.04583	0.04297	0.03772	0.1729	0.17651	0.07759	0.0584	0.08223		0.3139	0.2576	0.1028	0.053	0.1009		pdhD	dihydrolipoyl dehydrogenase PdhD
BLi01677_b	yes	1.1276	0.3522	0.2495	-1.5882	-0.1411		0.12915	0.01586	0.04842	0.04031	0.00275	0.10192	0.06301	0.01871	0.04201	0.07787	0.06279	0.02223	0.00799	0.03177	0.0211	0.07185	0.06775	0.038	0.01728	0.05158	0.0179		0.0645	0.052	0.0503	0.0208	0.0441		pdhD	dihydrolipoyl dehydrogenase PdhD
BLi01727	no	1.1015	-0.1858	0.9767	-1.0075	-0.885		0.17211	0.02657	0.2949	0.09275	0.13898	0.09611	0.01758	0.14127	0.16931	0.1075	0.2097	0.03364	0.03929	0.04673	0.02618	0.04542	0.01794	0.05401	0.04964	0.01379	0.08259		0.1645	0.0864	0.1569	0.0365	0.0439		ylbP	putative N-acetyltransferase YlbP
BLi01761	no	1.083	0.6427	0.0233	-1.5393	-0.2097		0.11036	0.08067	0.03205	0.05443	0.10488	0.0302	0.06332	0.04654	0.0704	0.01286	0.06029	0.00963	0.01276	0.00792	0.00148	0.0299	0.04538	0.08296	0.02888	0.01607	0.04654		0.0744	0.0632	0.0475	0.0079	0.0416		divIVA	septum site-determining protein DivIVA
BLi01770	no	0.4758	1.3863	0.0602	-0.9762	-0.9461		0.05164	0.21816	0.08321	0.25457	0.236	0.1094	0.06637	0.08917	0.09457	0.11266	0.08499	0.03974	0.01678	0.061	0.04116	0.06159	0.00904	0.01174	0.03512	0.08365	0.04661		0.1177	0.1666	0.0953	0.0397	0.0413		pyrC	dihydroorotase PyrC
BLi01780_a	yes	0.6062	0.2478	1.2045	-1.0554	-1.0032		0.06789	0.05906	0.07339	0.06447	0.07203	0.02451	0.07418	0.04835	0.11971	0.09382	0.05855	0.02407	0.00434	0.05064	0.04003	0.03619	0.00852	0.02077	0.06007	0.01961	0.04044		0.0668	0.0588	0.0801	0.0298	0.0309		sat	sulfate adenylyltransferase Sat
BLi01780_b	yes	1.7286	-0.4645	-0.2885	-0.8321	-0.1435		0.05598	0.17849	0.01826	0.00905	0.0433	0.01185	0.05311	0.05311	0.02172	0.03031	0.0298	0.00882	0.02163	0.02009	0.02996	0.04477	0.04556	0.04439	0.03706	0.03094	0.02148		0.0842	0.0293	0.0337	0.0201	0.0374		sat	sulfate adenylyltransferase Sat
BLi01794	no	-0.9815	-1.1107	0.9144	0.2192	0.9586		0.01341	0.01246	0.05333	0.03419	0.00858	0.00613	0.04623	0.04268	0.0506	0.1137	0.05236	0.08237	0.03018	0.0548	0.03562	0.08102	0.02872	0.05485	0.05714	0.0797	0.09296		0.0264	0.0238	0.0648	0.0507	0.0657		fmt	methionyl-tRNA formyltransferase Fmt
BLi01829	yes	-0.918	-1.024	1.3916	0.1738	0.3765		0.18532	0.16991	0.18881	0.23127	0.20273	0.16469	0.08845	0.51276	0.53474	0.29674	0.21476	0.34837	0.44372	0.16737	0.16	0.35437	0.32936	0.39395	0.27003	0.22552	0.21571		0.1813	0.1718	0.3898	0.2799	0.2982		sucC	succinyl-CoA ligase beta subunit SucC
BLi01830_a	yes	-0.6348	0.378	1.578	-0.4471	-0.8741		0.03418	0.06942	0.14544	0.05774	0.22026	0.08191	0.15867	0.31269	0.3525	0.03112	0.04326	0.11984	0.11334	0.05415	0.07929	0.03808	0.13078	0.02333	0.14497	0.03698	0.05784		0.083	0.1296	0.1849	0.0917	0.072		sucD	succinyl-CoA ligase alpha subunit SucD
BLi01830_b	yes	-0.207361		-0.581608	1.66617	0.0398626		0.02007	0.01522	0.06821	0.00365	0.03805	0.00631	0.00052	0.01856	0.02901	0.02512	0.01813	0.16262	0.11298	0.04046	0.05813	0.02947	0.0528	0.03979	0.0315	0.02053	0.07966		0.0345	0.0121325	0.022705	0.0935475	0.0422917		sucD	succinyl-CoA ligase alpha subunit SucD
BLi01830_c	yes	-0.0436	-0.7881	1.7225	-0.3638	-0.5269		0.03838	0.00859	0.11119	0.01106	0.01225	0.0093	0.0579	0.13027	0.16253	0.04772	0.15591	0.08679	0.05649	0.01141	0.00443	0.02738	0.05652	0.04306	0.03625	0.00962	0.02628		0.0527	0.0226	0.1241	0.0398	0.0332		sucD	succinyl-CoA ligase alpha subunit SucD
BLi01837	no	-0.7356	-1.2559	0.9298	0.0546	1.007		0.05078	0.02828	0.15248	0.03085	0.03493	0.05001	0.12001	0.14195	0.16078	0.0829	0.15653	0.10546	0.06408	0.09794	0.15201	0.10485	0.11042	0.12841	0.17786	0.13146	0.17648		0.0772	0.059	0.1355	0.1049	0.1382		codY	GTP-sensing transcriptional pleiotropic repressor CodY
BLi01870	no	0.7775	1.3499	-0.646	-0.9121	-0.5692		0.06241	0.09004	0.06058	0.00946	0.03366	0	0.31895	0.01137	0.01793	0.01943	0.04124	0.0027	0.0001	0.02535	0.02554	0.01473	0.0003	0.00153	0.05264	0.02663	0.05483		0.071	0.0905	0.0225	0.0134	0.0251		rpsB	30S ribosomal protein S2
BLi01871_a	yes	-0.5418	0.3672	1.5828	-0.5106	-0.8976		0.0987	0.26674	0.04794	0.72487	0.4706	0.07697	0.00565	0.681	0.60569	0.24707	0.71652	0.21192	0.27051	0.04364	0.05	0.09197	0.09193	0.04845	0.03578	0.08914	0.04267		0.1378	0.3195	0.5626	0.144	0.0667		tsf	elongation factor Tsf
BLi01871_b	yes	-0.1317	0.4718	1.4409	-0.6693	-1.1116		0.09449	0.09955	0.15863	0.2607	0.17067	0.05515	0.10379	0.18414	0.23396	0.14914	0.21592	0.13691	0.10919	0.06069	0.05646	0.01484	0.13411	0.06699	0.0718	0.04252	0.0826		0.1176	0.1476	0.1958	0.0908	0.0688		tsf	elongation factor Tsf
BLi01878	yes	0.0548	1.6759	-0.4015	-0.9326	-0.3966		0.25237	0.1491	0.07622	0.23939	0.19773	0.2259	0.26307	0.17503	0.07289	0.17755	0.13007	0.12808	0.13734	0.11308	0.08229	0.18561	0.15581	0.17049	0.09666	0.09945	0.12659		0.1592	0.2315	0.1389	0.1152	0.1391		proS	prolyl-tRNA ligase ProS
BLi01894	yes	1.05	0.583	0.4865	-1.253	-0.8665		1.38982	0.98432	0.40345	0.92435	0.88017	0.8148	0.50098	0.92162	0.86109	0.61397	0.60317	0.28746	0.36563	0.13364	0.04116	0.47574	0.6662	0.53607	0.10888	0.06841	0.11031		0.9259	0.7801	0.75	0.207	0.3276		pnpA	polyribonucleotide nucleotidyltransferase PnpA
BLi01896	no		-0.533723	0.44674	0.187254	1.2681		0.00885	0.01739	0.09237	0.03188	0.0683	0.05897	0.0549	0.03901	0.08495	0.08053	0.07523	0.11089	0.06634	0.06331	0.0218	0.10154	0.05851	0.07571	0.10194	0.07252	0.09188		0.0395367	0.0535125	0.06993	0.065585	0.0836833		mlpA	putative peptidase-like protein MlpA
BLi01900	no	-0.931	-0.9892	-0.1056	0.7991	1.2268		0.11901	0.21759	0.25516	0.20275	0.22331	0.14353	0.17372	0.33999	0.33126	0.43349	0.33235	0.60219	0.55014	0.55213	0.44299	0.61201	0.72322	0.73745	0.49414	0.61454	0.54357		0.1973	0.1858	0.3593	0.5369	0.6208		asd	aspartate-semialdehyde dehydrogenase Asd
BLi01902_a	yes	-0.8559	-0.9379	-0.2725	1.332	0.7343		0.10853	0.07436	0.18184	0.05385	0.17353	0.06097	0.15557	0.16122	0.18935	0.19807	0.23944	0.47033	0.40611	0.35608	0.38551	0.25069	0.25982	0.42232	0.35943	0.30004	0.37095		0.1216	0.111	0.197	0.4045	0.3272		dapA1	dihydrodipicolinate synthase DapA
BLi01902_b	yes	0.393	1.5031	-0.7474	-0.1454	-1.0033		0.30659	0.38884	0.31589	0.39636	0.59289	0.22484	0.43923	0.18616	0.22147	0.32885	0.29876	0.27059	0.35891	0.29445	0.27661	0.20342	0.10251	0.21425	0.31939	0.20044	0.40744		0.3371	0.4133	0.2588	0.3001	0.2412		dapA1	dihydrodipicolinate synthase DapA
BLi01903	no	0.5188	1.5013	-0.4757	-0.9425	-0.6019		0.03994	0.09351	0.04187	0.1094	0.05504	0.06481	0.07683	0.03683	0.06841	0.03155	0.02377	0.02631	0.06668	0.02111	0.0121	0.00999	0.03499	0.02588	0.02646	0.09247	0.03711		0.0584	0.0765	0.0401	0.0316	0.0378		rnjB	ribonuclease J2
BLi01909	no		0.721233		-0.38475	1.30624		0.00095	0.00146	0.02054	0.00028	0.05849	0.05074	0.05284	0.00334	0.0033	0.0719	0.00322	0.02743	0.01983	0.03061	0.00836	0.06305	0.03142	0.05293	0.06327	0.03876	0.05449		0.00765	0.0405875	0.02044	0.0215575	0.0506533		ymfF	putative metalloprotease YmfF
BLi01910	no	-0.4111	1.4082	-0.4035	-1.1654	0.5718		0.09554	0.10017	0.03007	0.1812	0.11354	0.18377	0.05035	0.12686	0.07153	0.05268	0.05092	0.05511	0.04455	0.05716	0.04977	0.13237	0.09648	0.12571	0.07843	0.13098	0.07222		0.0753	0.1322	0.0755	0.0516	0.106		ymfH	putative zinc protease YmfH
BLi01945	no	0.3685	1.6012	-0.6321	-0.7246	-0.6131		0.04981	0.17132	0.17503	0.05843	0.25472	0.30613	0.30142	0.04311	0.07419	0.02931	0.06301	0.04612	0.03871	0.04343	0.05191	0.06507	0.03424	0.0367	0.0598	0.04874	0.07895		0.1321	0.2302	0.0524	0.045	0.0539		BLi01945	UPF0145 family protein
BLi01993_a	yes	-1.1247	-0.5027	-0.0067	0.0597	1.5744		0.30754	0.74407	0.49423	0.77586	0.67145	0.43738	0.34943	0.64452	0.56983	0.66393	0.49379	0.43621	0.457	0.68484	0.81251	0.54728	0.66736	0.87252	0.83765	0.42338	0.86957		0.5153	0.5585	0.593	0.5976	0.703		glnA	trigger enzyme glutamine synthase GlnA
BLi01993_b	yes		-0.165499	-0.0620068	-0.823754	-0.644332		2.05723	0.13337	0.04679	0.20383	0.30969	0.2545	0.20269	0.53359	0.2877	0.19165	0.06968	0.09892	0.11082	0.03896	0.01021	0.12224	0.18115	0.22061	0.05741	0.0531	0.04488		0.745797	0.242677	0.270655	0.0647275	0.113232		glnA	trigger enzyme glutamine synthase GlnA
BLi02008	no	1.352	0.7153	-0.305	-0.9669	-0.7953		0.28048	0.07729	0.0955	0.11027	0.12995	0.08741	0.11709	0.05716	0.06254	0.01028	0.0589	0.00182	0.00233	0.00863	0.01013	0.02372	0.03876	0.012	0.01023	0.00909	0.00511		0.1511	0.1112	0.0472	0.0057	0.0165		BLi02008	putative phage-like protein
BLi02036	no	0.3011	-1.0293	0.4743	-1.0117	1.2655		0.08387	0.03138	0.19294	0.06055	0.09702	0.07676	0.04031	0.09311	0.12004	0.07371	0.1418	0.08471	0.09465	0.0598	0.03728	0.15599	0.13051	0.17296	0.10827	0.05681	0.14001		0.1027	0.0687	0.1072	0.0691	0.1274		tkt	transketolase Tkt
BLi02047	yes	0.0348	1.0654	0.912	-1.0665	-0.9458		0.5121	1.69689	0.14378	1.87712	0.56989	1.26508	0.63057	1.20858	0.94671	1.35283	0.65504	0.33651	0.38886	0.61748	0.50577	0.83964	0.64839	0.67683	0.1017	0.491	0.22721		0.7843	1.0857	1.0408	0.4622	0.4975		citB	trigger enzyme aconitase/RNA-binding protein CitB
BLi02058	no	0.2034	-1.2916	-0.75	0.7803	1.0579		0.06376	0.12851	0.09777	0.03646	0.11369	0.00652	0.10336	0.05157	0.0822	0.04949	0.12267	0.10464	0.12575	0.09403	0.11118	0.14438	0.07471	0.13305	0.10503	0.09526	0.13626		0.0967	0.065	0.0765	0.1089	0.1148		yneT	hypothetical protein YneT
BLi02102	yes	-1.0533	-0.8834	0.8246	1.1931	-0.081		0.02997	0.00478	0.04724	0.07465	0.02084	0.00366	0.0567	0.16475	0.16012	0.16437	0.13432	0.36893	0.30964	0.03304	0.01285	0.07974	0.12325	0.08768	0.09371	0.05608	0.12289		0.0273	0.039	0.1559	0.1811	0.0939		BLi02102	3-hydroxyisobutyryl-CoA hydrolase
BLi02103	yes		-0.614182	0.202502	1.32655	0.380288		0.00861	0.03337	0.13572	0.10695	0.1234	0.09567	0.13362	0.18146	0.20662	0.10878	0.22987	0.33751	0.3633	0.27442	0.11911	0.38248	0.2	0.23594	0.13326	0.05544	0.17019		0.0592333	0.11491	0.181682	0.273585	0.196218		BLi02103	putative enoyl-CoA hydratase
BLi02104_a	yes	-0.351773		-0.360575	-0.455789	-0.610968		0.01615	0.04144	0.13185	0.02634	0.07132	0.02664	0.61169	0.04751	0.05757	0.08125	0.06426	0.07436	0.06727	0.0348	0.05256	0.01515	0.04375	0.04253	0.05823	0.03052	0.1005		0.0631467	0.183997	0.0626475	0.0572475	0.0484467		iolA1	methylmalonate semialdehyde dehydrogenase IolA
BLi02104_b	yes	0.6948	0.2217	1.018	-1.4967	-0.4379		0.03482	0.01278	0.0383	0.03412	0.00633	0.02072	0.03159	0.00407	0.01059	0.05074	0.06401	0.00376	0.00229	0.00721	0.00041	0.00663	0.01431	0.03038	0.00677	0.02117	0.01434		0.0286	0.0232	0.0324	0.0034	0.0156		iolA1	methylmalonate semialdehyde dehydrogenase IolA
BLi02134_a	yes	0.0963	-0.778	1.6934	-0.5616	-0.4501		0.03772	0.08803	0.16196	0.07058	0.02888	0.04286	0.03272	0.16768	0.16909	0.23901	0.18883	0.0502	0.02814	0.08871	0.05961	0.02805	0.13398	0.03424	0.05505	0.06585	0.06272		0.0959	0.0438	0.1912	0.0567	0.0633		ndh	NADH dehydrogenase-like protein Ndh
BLi02134_b	yes	-0.8627	-0.9733	-0.2689	1.1545	0.9503		0.1565	0.03395	0.1995	0.04991	0.08942	0.08337	0.04833	0.29248	0.40379	0.67228	0.48848	1.12531	0.89704	1.55408	1.4853	0.83426	1.00716	0.7048	1.32608	1.65954	1.37119		0.13	0.0678	0.4643	1.2654	1.1505		ndh	NADH dehydrogenase-like protein Ndh
BLi02134_c	yes	1.5001	-0.7407	0.1748	0.1388	-1.073		1.69279	0.32075	0.34379	0.63159	0.61466	0.15627	0.21452	0.42109	0.37883	0.57979	0.86078	0.22048	0.11665	0.9847	0.89417	0.11854	0.11115	0.17027	0.65837	0.57915	0.44855		0.7858	0.4043	0.5601	0.554	0.3477		ndh	NADH dehydrogenase-like protein Ndh
BLi02171	no	0.80343	0.699704	0.517735				0.10132	0.06916	0.03237	0.07951	0.10543	0.03448	0.04045	0.04906	0.06645	0.0276	0.09817	0.0083	0.0005	0	0.02255	0.00486	0.0064	0.00146	0.01019	0.17876	0.00679		0.0676167	0.0649675	0.06032	0.0078375	0.0347433		yoxD	putative glucose/ribitol dehydrogenase YoxD
BLi02213	no		-0.091562	-0.607566	-0.560205	-0.491871		1.30338	0.34545	0.07332	0.17555	0.11429	0.10758	0.22259	0.05821	0.00929	0.07162	0.01153	0.04403	0.05166	0.03386	0.06418	0.00685	0.05665	0.12369	0.04613	0.08047	0.07004		0.57405	0.155002	0.0376625	0.0484325	0.0639717		yocH2	putative peptidoglycan hydrolase YocH
BLi02233	no	-1.3921	1.3251	-0.2391	-0.1649	0.471		0.0612	0.06824	0.06191	0.10862	0.06532	0.18046	0.16143	0.09941	0.04551	0.14914	0.07169	0.07645	0.06332	0.11002	0.12308	0.11725	0.09418	0.10259	0.11029	0.12117	0.10535		0.0638	0.129	0.0914	0.0932	0.1085		BLi02233	putative metal-dependent hydrolase
BLi02249	yes	-0.5164	-0.8006	-0.8556	1.0876	1.0851		0.20188	0.01251	0.10599	0.0619	0.09726	0.01966	0.01876	0.02111	0.07911	0.03397	0.0189	0.28248	0.15734	0.57112	0.71235	0.26947	0.19334	0.10595	0.50983	0.61207	0.89131		0.1068	0.0494	0.0383	0.4308	0.4303		dhaS	putative aldehyde dehydrogenase DhaS
BLi02259	yes	0.7646	1.1994	0.0202	-0.9292	-1.055		0.27751	0.11108	0.17962	0.32643	0.29251	0.12648	0.1266	0.11312	0.09964	0.15977	0.18919	0.09185	0.03691	0.11055	0.07258	0.08741	0.05485	0.04702	0.07959	0.04988	0.09944		0.1894	0.218	0.1404	0.078	0.0697		odhB	2-oxoglutarate dehydrogenase E2 component OdhB
BLi02260	no	0.4495	1.2126	0.4137	-1.0666	-1.0093		0.29771	1.04948	0.50507	0.74328	0.7596	0.80231	0.77911	0.73119	0.62141	0.57375	0.51445	0.13295	0.63617	0.23634	0.24309	0.19614	0.62661	0.40112	0.17151	0.20123	0.34541		0.6174	0.7711	0.6102	0.3121	0.3237		odhA	2-oxoglutarate dehydrogenase E1 component OdhA
BLi02284	yes	0.6586	0.793	0.5972	-1.5154	-0.5333		0.10607	0.08313	0.06166	0.04159	0.10422	0.0164	0.18767	0.07266	0.11777	0.07376	0.06325	0.01481	0.04592	0.01724	0.00734	0.01724	0.01837	0.07684	0.10442	0.03447	0.04547		0.0836	0.0875	0.0819	0.0213	0.0495		yodJ	putative carboxypeptidase YodJ
BLi02285	yes	-1.06	-0.4683	-0.5708	1.3026	0.7966		0.03502	0.10724	0.33614	0.25026	0.28599	0.14064	0.20774	0.22217	0.22567	0.18632	0.20771	0.32448	0.37531	0.45451	0.46889	0.24901	0.28892	0.33681	0.44064	0.39189	0.41095		0.1595	0.2212	0.2105	0.4058	0.353		deoD	purine nucleoside phosphorylase DeoD
BLi02296	no	1.4514	0.5007	-0.2768	-1.123	-0.5523		0.23825	0.20837	0.06659	0.10536	0.0557	0.19149	0.09076	0.02367	0.04924	0.11985	0.05346	0.00658	0.00179	0.00958	0.01376	0.05624	0.07699	0.05848	0.04911	0.00101	0.02272		0.1711	0.1108	0.0616	0.0079	0.0441		yodQ	4-acetamidobutyryl-CoA deacetylase YodQ
BLi02324	no	0.814	1.2146	-1.1616	-0.6953	-0.1715		0.20984	0.2306	0.16152	0.25425	0.32621	0.11085	0.21174	0.0915	0.05099	0.08171	0.08311	0.0717	0.10755	0.08181	0.16316	0.16977	0.09146	0.12339	0.18202	0.14331	0.12336		0.2007	0.2258	0.0768	0.1061	0.1389		ilvD	dihydroxy-acid dehydratase IlvD
BLi02353	no	1.2157	-0.5853	0.9102	-1.057	-0.4836		0.0812	0.01412	0.07918	0.01804	0.03706	0.01194	0.02537	0.03981	0.06506	0.0384	0.0656	0.02378	0.00733	0.01509	0.00947	0.02947	0.01087	0.04106	0.03286	0.01468	0.02155		0.0582	0.0231	0.0522	0.0139	0.0251		ypsC	putative RNA methyltransferase YpsC
BLi02371	no	1.3808	0.2286	0.2664	-0.6134	-1.2624		0.18905	0.12442	0.22342	0.15771	0.25666	0.08864	0.01143	0.09707	0.1907	0.0955	0.13777	0.10016	0.06796	0.12449	0.07464	0.10482	0.08799	0.03887	0.00868	0.05461	0.08572		0.179	0.1286	0.1303	0.0918	0.0634		asnS	asparaginyl-tRNA ligase AsnS
BLi02378	no	-0.3087	-0.9208	-0.6388	0.2622	1.6062		0.24913	0.06514	0.1569	0.10532	0.15166	0.13769	0.1148	0.081	0.09201	0.15686	0.23431	0.17479	0.17252	0.20608	0.18561	0.37224	0.27682	0.32155	0.16005	0.17996	0.18906		0.1571	0.1274	0.141	0.1848	0.2499		panB	3-methyl-2-oxobutanoate hydroxymethyltransferase PanB
BLi02382	no	0.9178	0.3267	0.6646	-1.5818	-0.3273		0.03549	0.01987	0.06611	0.02542	0.02802	0.05234	0.02754	0.04983	0.08358	0.01104	0.00524	0.01231	0.01368	0.00663	0.00823	0.02464	0.05349	0.00507	0.04772	0.00185	0.01968		0.0405	0.0333	0.0374	0.0102	0.0254		bshB	N-acetylglucosamin-malate deacetylase BshB
BLi02383	no		1.2906	0.631724	0.0431117	-1.01382		0.00283	0.04306	0.00452	0.08978	0.14673	0.04123	0.01731	0.0919	0.04652	0.08152	0.00816	0.08147	0.0257	0.03323	0.02789	0.01368	0.00112	0.0067	0.02802	0.02826	0.01356		0.0168033	0.0737625	0.057025	0.0420725	0.0152233		mgsA	methylglyoxal synthase MgsA
BLi02395_a	yes	0.5342	0.7554	0.8207	-1.4042	-0.7061		0.03259	0.07464	0.03117	0.03372	0.09073	0.02361	0.04707	0.04754	0.07178	0.05409	0.02485	0.01272	0.0237	0.0178	0.03745	0.00235	0.08661	0.00525	0.03119	0.05634	0.00593		0.0461	0.0488	0.0496	0.0229	0.0313		aroE	3-phosphoshikimate 1-carboxyvinyltransferase AroE
BLi02395_b	yes	0.0841	-0.4804	-0.7705	-0.5319	1.6987		0.03489	0.03043	0.02487	0.03128	0.01452	0.0176	0.02947	0.03345	0.01693	0.00871	0.01971	0.03572	0.03568	0.01837	0.0006	0.0255	0.06492	0.08486	0.05713	0.02381	0.04163		0.0301	0.0232	0.0197	0.0226	0.0496		aroE	3-phosphoshikimate 1-carboxyvinyltransferase AroE
BLi02406	no	1.25315	0.58018	0.185008		-0.904417		0.12864	0.16548	0.14806	0.15153	0.14811	0.04145	0.08619	0.0926	0.07685	0.07223	0.0903	0.00684	0	0.01144	0.00045	0.01277	0.07966	0.00017	0.00015	0.01106	7e-05		0.147393	0.10682	0.082995	0.0046825	0.0173133		aroF	chorismate synthase AroF
BLi02408_a	yes	-1.4917	-0.5591	0.6902	0.8536	0.507		0.04134	0.21138	0.46918	0.27678	0.39359	0.5745	0.222	0.43929	0.56932	0.56927	0.56466	0.45862	0.4341	0.6399	0.6983	0.74901	0.35288	0.53846	0.42163	0.53541	0.46779		0.2406	0.3667	0.5356	0.5577	0.5109		ndk	nucleoside diphosphate kinase Ndk
BLi02408_b	yes	-0.0964	1.0705	0.4355	-1.6163	0.2067		0.07903	0.12245	0.1189	0.12147	0.15216	0.09821	0.22221	0.08684	0.13298	0.0395	0.24393	0.05207	0.04945	0.04538	0.06292	0.13078	0.13182	0.19298	0.09998	0.07103	0.0792		0.1068	0.1485	0.1258	0.0525	0.1176		ndk	nucleoside diphosphate kinase Ndk
BLi02427_a	yes	0.3061	1.6026	-0.4627	-0.5249	-0.921		0.12755	0.07673	0.16223	0.26827	0.29446	0.15556	0.15434	0.08099	0.07525	0.04671	0.05807	0.11462	0.11969	0.0067	0.00158	0.04111	0.05476	0.05691	0.01458	0.00014	0.02044		0.1222	0.2182	0.0653	0.0606	0.0313		ypfD	30S ribosomal protein S1-like
BLi02427_b	yes		0.589725	1.36961	-1.09077	-0.757872		0.01953	0.01532	0.17112	0.11043	0.1243	0.07551	0.09058	0.1922	0.18524	0.02259	0.1413	0.02207	0.02715	0.0312	0.01763	0.01078	0.07342	0.0256	0.10022	0.00859	0.01843		0.0686567	0.100205	0.135332	0.0245125	0.0395067		ypfD	30S ribosomal protein S1-like
BLi02472	no	-0.5784	-0.9108	1.1812	0.9886	-0.6806		0.10682	0.00213	0.1762	0.0473	0.07736	0.09434	0.09144	0.17756	0.19298	0.20622	0.17266	0.18353	0.09752	0.2223	0.20565	0.09378	0.11535	0.051	0.06349	0.09986	0.11463		0.0951	0.0776	0.1874	0.1773	0.0897		ribH	riboflavin synthase beta subunit RibH
BLi02481	no	-1.0791	-0.509	0.7396	1.3379	-0.4895		0.03549	0.12325	0.07838	0.18584	0.15297	0.1441	0.05855	0.16922	0.2257	0.24874	0.39121	0.30901	0.12753	0.4214	0.4134	0.09349	0.08541	0.04107	0.14633	0.20968	0.24778		0.079	0.1354	0.2587	0.3178	0.1373		ppiB	peptidyl-prolyl cis-trans isomerase B
BLi02491	no				0.927103	1.17563		0.01207	0.00256	0.0628	0.00289	0.00522	0.00068	0.06772	0.00019	0.02299	0	0.0141	0.12294	0.04303	0.02259	0.02698	0.06848	0.07239	0.08177	0.05144	0.02191	0.06011		0.02581	0.0191275	0.00932	0.053885	0.05935		spoVAD	stage V sporulation protein SpoVAD
BLi02499	yes	-1.0341	-0.5458	-0.4682	1.4216	0.6265		0.04376	0.0805	0.1591	0.10659	0.15193	0.25323	0.13391	0.15924	0.11791	0.22531	0.18579	0.43931	0.52482	0.40864	0.35197	0.32485	0.32656	0.35699	0.26466	0.31541	0.34448		0.0945	0.1614	0.1721	0.4312	0.3222		pupG	purine nucleoside phosphorylase 1 PupG
BLi02512	no	-1.3679	-0.739	0.4846	0.9375	0.6848		0.00611	0.0226	0.05556	0.06174	0.05859	0.01013	0.0369	0.08872	0.08275	0.05346	0.04944	0.10723	0.11283	0.056	0.03792	0.05021	0.07571	0.11523	0.08085	0.03874	0.07708		0.0281	0.0418	0.0686	0.0785	0.073		nudF	ADP-ribose pyrophosphatase NudF
BLi02516	yes	-1.0611	1.4901	0.2379	-0.7662	0.0993		0.05969	0.05866	0.1455	0.09854	0.16746	0.08288	0.32615	0.11636	0.14155	0.11803	0.14044	0.06536	0.04298	0.19609	0.08474	0.13976	0.0965	0.0325	0.15241	0.17883	0.14822		0.088	0.1688	0.1291	0.0973	0.1247		yqkF	putative aldo/keto reductase YqkF
BLi02536	no	1.2293	-1.32682	0.282013	0.469817			0.08138	0.01176	0.01941	0.00425	0.01418	0.00596	0.00917	0.04605	0.00797	0.0505	0.00237	0.01782	0.0031	0.05789	0.03664	0.07991	0.00379	0.00075	0	0.01064	0.00123		0.0375167	0.00839	0.0267225	0.0288625	0.0160533		uvrX	putative UV-damage repair protein UvrX
BLi02551_a	yes	1.5322	-0.2771	0.3993	-0.9814	-0.673		0.58162	0.365	0.26067	0.35786	0.32163	0.25229	0.31871	0.35339	0.29716	0.41038	0.32386	0.15606	0.28513	0.41699	0.25247	0.15439	0.10984	0.11397	0.37724	0.50527	0.49712		0.4024	0.3126	0.3462	0.2777	0.293		yqjM	NADPH dehydrogenase YqjM
BLi02551_b	yes		-0.749641	-0.727066	1.48727	0.58522		0.00368	0.00086	0.02958	0.01476	0.00504	0	0	0.00432	0.01471	0.00145	0.00309	0.07748	0.08081	0.11748	0.11758	0.02213	0.05926	0.0398	0.09924	0.04952	0.09412		0.0113733	0.00495	0.0058925	0.0983375	0.0606783		yqjM	NADPH dehydrogenase YqjM
BLi02551_c	yes	0.0507	-0.8902	0.9243	-1.1257	1.0409		0.08728	0.05939	0.25425	0.06752	0.10921	0.04053	0.12356	0.13367	0.1619	0.18936	0.2295	0.01787	0.02594	0.07778	0.17075	0.0989	0.18164	0.19762	0.28256	0.22342	0.12353		0.1336	0.0852	0.1786	0.0731	0.1846		yqjM	NADPH dehydrogenase YqjM
BLi02555_a	yes	1.594	0.2177	-0.1438	-0.8367	-0.8312		0.361	0.31126	0.08303	0.16319	0.22094	0.13868	0.04211	0.16525	0.1144	0.09979	0.06936	0.03909	0.10468	0.07092	0.01152	0.12337	0.06957	0.01894	0.03736	0.04802	0.04473		0.2518	0.1412	0.1122	0.0566	0.057		zwf	glucose-6-phosphate 1-dehydrogenase Zwf
BLi02555_b	yes	0.7967	1.285	-0.6351	-1.0867	-0.3599		0.13981	0.22878	0.07835	0.22891	0.13225	0.13353	0.16899	0.08419	0.07964	0.13287	0.10054	0.10507	0.05959	0.10751	0.06241	0.08786	0.23633	0.08348	0.05392	0.11235	0.07921		0.149	0.1659	0.0993	0.0836	0.1089		zwf	glucose-6-phosphate 1-dehydrogenase Zwf
BLi02558	no		-0.402853	-0.378872	-0.166078	1.74225		0.00355	4e-05	0.01557	0.00055	0.00177	0.00733	0.03141	0.01627	0.00148	0.01559	0.00867	0.01666	0.02168	0.00838	0.00372	0.01485	0.07792	0.05659	0.01627	0.00831	0.01512		0.00638667	0.010265	0.0105025	0.01261	0.03151		BLi02558	tripartite ATP-independent dicarboxylate transporter solute-binding protein
BLi02571	no	-0.9639	-0.8132	-0.3392	1.2242	0.8921		0.16312	0.26524	0.27199	0.32511	0.24742	0.16558	0.25117	0.30411	0.30521	0.27418	0.28038	0.4647	0.42928	0.42282	0.42286	0.34796	0.43243	0.5407	0.41221	0.36174	0.33095		0.2335	0.2473	0.291	0.4349	0.4043		yqjE	peptidase M20B
BLi02583_a	yes		0.937152	0.774647	-1.32005	0.396746		0.05626	0.00178	0.00948	0.02691	0.05481	0.05221	0.02374	0.03574	0.01716	0.07778	0.02062	0.01893	0.00804	0.02295	0.01927	0.04439	0.01508	0.03286	0.03521	0.05191	0.02528		0.0225067	0.0394175	0.037825	0.0172975	0.0341217		lpdV	dihydrolipoamide dehydrogenase LpdV
BLi02583_b	yes	1.1052	0.4462	0.109	-1.6012	-0.0592		0.02825	0.08812	0.00797	0.00541	0.00955	0.08821	0.03455	0.04033	0.01291	0.01515	0.05497	0.00998	0.01735	0.01362	0.00957	0.03242	0.01849	0.0146	0.03899	0.04513	0.02466		0.0414	0.0344	0.0308	0.0126	0.029		lpdV	dihydrolipoamide dehydrogenase LpdV
BLi02585_a	yes	-1.6973	0.1436	0.3043	0.2891	0.9604		0.22594	0.13946	0.37259	0.43582	0.28857	0.24506	0.32188	0.31982	0.36431	0.30729	0.32673	0.3616	0.37515	0.32572	0.25314	0.31574	0.42405	0.34488	0.44304	0.32266	0.29116		0.246	0.3228	0.3295	0.3289	0.3569		bcd	leucine dehydrogenase Bcd
BLi02585_b	yes	-0.6803	-0.9735	1.3668	0.7267	-0.4397		0.06618	0.0264	0.00075	0.00752	0.02997	0.00596	0.0231	0.29158	0.11957	0.08978	0.02776	0.19139	0.14753	0.05294	0.01044	0.01556	0.09621	0.02696	0.02572	0.03278	0.06072		0.0311	0.0166	0.1322	0.1006	0.043		bcd	leucine dehydrogenase Bcd
BLi02617	yes	-1.0453	-0.8211	-0.2139	0.932	1.1484		0.07083	0.17079	0.42156	0.35789	0.30976	0.22766	0.22926	0.45009	0.50799	0.35483	0.46275	0.66477	0.7583	0.80006	0.78128	0.67811	0.74036	0.86091	0.94145	0.89775	0.73616		0.2211	0.2811	0.4439	0.7511	0.8091		papA	xaa-Pro dipeptidase PapA
BLi02618	yes	0.1833	1.4098	0.29	-1.1884	-0.6946		0.08814	0.43721	0.26707	0.40988	0.38862	0.51455	0.36586	0.27658	0.3195	0.17851	0.3361	0.07876	0.10408	0.09316	0.08457	0.18767	0.14186	0.18833	0.11258	0.12699	0.15923		0.2641	0.4197	0.2777	0.0901	0.1528		yqhS	3-dehydroquinate dehydratase YqhS
BLi02626_a	yes	-0.6273	-0.7834	-0.6778	1.4642	0.6242		0.1008	0.01739	0.05535	0.01837	0.04834	0.04868	0.03175	0.06263	0.03348	0.04462	0.06341	0.71221	0.36064	0.22533	0.0621	0.47506	0.23245	0.16382	0.1828	0.17528	0.13091		0.0578	0.0368	0.051	0.3401	0.2267		opuAC	glycine betaine ABC transporter substrate-binding OpuAC
BLi02626_b	yes	1.4471	-0.6263	-1.1262	-0.1625	0.4679		0.18923	0.54077	0.25614	0.07968	0.02858	0.02421	0.21793	0.00717	0.04796	0.0327	0.03004	0.13794	0.10252	0.17023	0.15547	0.36011	0.22906	0.20315	0.15757	0.20495	0.13425		0.3287	0.0876	0.0295	0.1415	0.2148		opuAC	glycine betaine ABC transporter substrate-binding OpuAC
BLi02630	no	0.9268	1.0622	-0.7175	-1.223	-0.0484		0.0983	0.09473	0.04626	0.11692	0.02117	0.10146	0.09421	0.05345	0.05165	0.02902	0.00636	0.02428	0.03468	0.02244	0.00417	0.06879	0.07502	0.07413	0.01948	0.03749	0.0448		0.0798	0.0834	0.0351	0.0214	0.0533		gcvPA	glycine dehydrogenase alpha subunit GcvPA
BLi02631	no		-0.824759	1.67792	0.0103933	-0.688082		0.13297	0.0265	0.0158	0.00517	0.02006	0.03772	0.0094	0.15335	0.23806	0.1761	0.12674	0.07769	0.08832	0.06797	0.0459	0.00479	0.06436	0.0013	0.02522	0.04184	0.02196		0.0584233	0.0180875	0.173562	0.06997	0.0265783		gcvT	aminomethyltransferase GcvT
BLi02679_a	yes		-0.645001	-0.250467	0.982751	1.08588		0.04473	1.19739	3.52885	2.88007	2.45784	3.20699	2.31726	3.05552	3.04996	3.90977	4.20905	4.37642	4.73257	7.03948	8.58505	6.17716	6.86226	5.49568	5.59994	8.71356	5.56993		1.59032	2.71554	3.55607	6.18338	6.40309		sodA	superoxide dismutase SodA
BLi02679_b	yes	-0.9087	-0.6613	-0.596	0.9489	1.2171		0.06732	0.08967	0.39943	0.22722	0.27106	0.31705	0.33882	0.27155	0.25442	0.34838	0.38853	0.64176	0.76379	1.1343	1.29765	1.16349	0.68568	0.76829	1.28687	1.51986	1.0025		0.1855	0.2885	0.3157	0.9594	1.0711		sodA	superoxide dismutase SodA
BLi02679_c	yes	0.0019	-0.9955	1.6037	0.0491	-0.6593		0.08779	0.06329	0.22174	0.02201	0.07989	0.04858	0.08575	0.26241	0.2874	0.12136	0.24488	0.20593	0.19496	0.05911	0.04943	0.06162	0.09355	0.04533	0.10952	0.05354	0.12267		0.1243	0.0591	0.229	0.1274	0.081		sodA	superoxide dismutase SodA
BLi02707_a	yes	0.9887	0.8968	0.2012	-1.0279	-1.0589		0.06225	0.12337	0.0496	0.1095	0.02891	0.09687	0.06875	0.03803	0.00788	0.12216	0.06326	0.01706	0.02562	0.03193	0.02827	0.06775	0.00515	0.0002	0.03942	0.01784	0.0191		0.0784	0.076	0.0578	0.0257	0.0249		ywqJ	putative transposase YwqJ
BLi02707_b	yes	1.0399	0.7809	0.1784	-1.3729	-0.6263		0.04588	0.12701	0.00958	0.06913	0.00289	0.10738	0.04178	0.00367	0.04541	0.10108	0.01958	0.01021	0.00576	0.01348	0.00785	0.04228	0.05975	0.02665	0.01257	0.00197	0.00834		0.0608	0.0553	0.0424	0.0093	0.0253		ywqJ	putative transposase YwqJ
BLi02739_a	yes	-0.9349	-1.219	0.547	0.9612	0.6456		0.12591	0.08331	0.04647	0.09511	0.12795	0.01629	0.00472	0.29298	0.26023	0.13131	0.16175	0.33134	0.41863	0.09886	0.13869	0.27574	0.31749	0.26295	0.12944	0.2506	0.08362		0.0852	0.061	0.2116	0.2469	0.22		dnaK	chaperone protein DnaK
BLi02739_b	yes	-0.7862	-0.4608	-0.6835	1.6129	0.3176		0.11693	0.20813	0.48873	0.21691	0.45835	0.31198	0.41568	0.31696	0.24031	0.26999	0.35806	0.78495	0.48255	0.90358	1.25778	0.34888	0.48023	0.49664	0.66429	0.65215	0.60287		0.2713	0.3507	0.2963	0.8572	0.5408		dnaK	chaperone protein DnaK
BLi02739_c	yes	0.6822	1.2579	-1.1334	-0.8171	0.0104		0.08444	0.12582	0.09186	0.03917	0.09695	0.11668	0.24694	0.01547	0.02415	0.02126	0.0363	0.06819	0.03284	0.0058	0.0436	0.07603	0.14138	0.05816	0.04588	0.0344	0.07874		0.1007	0.1249	0.0243	0.0376	0.0724		dnaK	chaperone protein DnaK
BLi02739_d	yes	1.6033	-0.211	0.0721	-1.1244	-0.3399		0.15174	0.06385	0.00039	0.06388	0.02494	5e-05	0.04063	0.10095	0.03548	0.00584	0.01196	0.01757	0.02951	0.00208	0.00056	0.00113	0.03139	0.05327	0.01735	0.05873	0.01549		0.072	0.0324	0.0386	0.0124	0.0296		dnaK	chaperone protein DnaK
BLi02843	yes	-1.4472	-0.494	0.1597	0.7334	1.0481		0.0384	0.00484	0.02579	0.05339	0.03888	0.02541	0.07919	0.05119	0.0855	0.06816	0.06391	0.12719	0.1171	0.05418	0.03338	0.13601	0.08296	0.10314	0.07171	0.06047	0.0954		0.023	0.0492	0.0672	0.083	0.0916		BLi02843	hypothetical protein
BLi02855	no	0.7838	1.2898	-1.1216	-0.5507	-0.4012		0.15423	0.42346	0.5302	0.20238	0.2218	0.7321	0.5846	0.10736	0.1202	0.12276	0.13393	0.1998	0.20547	0.26083	0.11563	0.3428	0.06264	0.14543	0.28393	0.17955	0.27514		0.3693	0.4352	0.1211	0.1954	0.2149		mtnN	5'-methylthioadenosine/S-adenosylhomocysteine nucleosidase MtnN
BLi02860	no	-0.2054	0.7626	1.2908	-0.9586	-0.8894		0.05075	0.07103	0.1752	0.08252	0.15361	0.17593	0.14823	0.16544	0.17096	0.05939	0.25417	0.13214	0.10138	0.01445	0.02013	0.05553	0.17969	0.07177	0.0505	0.03469	0.02759		0.099	0.1401	0.1625	0.067	0.07		greA	transcription elongation factor GreA
BLi02882	yes	0.8052	0.9402	0.396	-1.1656	-0.9758		0.18525	0.0869	0.08638	0.20317	0.10416	0.05565	0.14459	0.10677	0.12578	0.04147	0.11452	0.02046	0.02314	0.00273	0.00061	0.04522	0.00486	0.0329	0.02184	0.00211	0.02578		0.1195	0.1269	0.0971	0.0117	0.0221		hisS	histidyl-tRNA ligase HisS
BLi02905	no	0.0651	-1.3382	0.4831	1.3059	-0.5159		0.09306	0.13015	0.05429	0.07885	0.0231	0.08056	0.02339	0.08301	0.07897	0.16886	0.08804	0.17029	0.09798	0.11188	0.13494	0.10956	0.07839	0.06063	0.02419	0.07478	0.10554		0.0925	0.0515	0.1047	0.1288	0.0755		BLi02905	DinB family protein
BLi02943	yes	-1.7825	0.4396	0.5784	0.4175	0.347		0.00293	0.00057	0.00483	0.00022	0.00814	0.04826	0.07741	0.0243	0.03219	0.06338	0.02184	0.05079	0.05006	0.01875	0.01321	0.00411	0.01951	0.0049	0.06416	0.00852	0.09216		0.0028	0.0335	0.0354	0.0332	0.0322		hemB	porphobilinogen synthase HemB
BLi02959_a	yes	1.2556	0.8613	-0.4924	-1.0568	-0.5678		1.27876	0.84067	0.34755	0.97377	0.83433	0.39944	0.61848	0.33824	0.33763	0.28195	0.27756	0.21794	0.1134	0.16198	0.07894	0.43034	0.34784	0.38737	0.15081	0.15815	0.24576		0.8223	0.7065	0.3088	0.1431	0.2867		ilvC	ketol-acid reductoisomerase IlvC
BLi02959_b	yes	1.2809	0.81	-0.2936	-0.93	-0.8672		0.36493	0.21362	0.15145	0.25245	0.26847	0.15092	0.1658	0.11147	0.12502	0.12165	0.16153	0.10735	0.12395	0.07534	0.02966	0.06441	0.06639	0.10061	0.14986	0.06245	0.08788		0.2433	0.2094	0.1299	0.0841	0.0886		ilvC	ketol-acid reductoisomerase IlvC
BLi02959_c	yes	0.1288	1.6036	-0.0557	-0.7996	-0.8772		0.08067	0.09066	0.11181	0.26273	0.19243	0.05616	0.13036	0.07324	0.07894	0.08436	0.10794	0.06511	0.0257	0.06394	0.05649	0.02503	0.05046	0.04676	0.07083	0.03873	0.0642		0.0944	0.1604	0.0861	0.0528	0.0493		ilvC	ketol-acid reductoisomerase IlvC
BLi02959_d	yes	-0.3959	-1.0486	1.5575	-0.4513	0.3383		0.01878	0.0105	0.04572	0.01114	0.01148	0.00809	0.00363	0.08818	0.08265	0.01553	0.11014	0.00917	0.05421	0.02687	0.00418	0.03882	0.037	0.03836	0.07728	0.02591	0.04341		0.025	0.0086	0.0741	0.0236	0.0435		ilvC	ketol-acid reductoisomerase IlvC
BLi02959_e	yes	-0.9475	-1.1551	0.3833	0.5923	1.127		0.00637	0.00838	0.03046	0.0057	0.0114	0.00321	0.01822	0.0174	0.03019	0.09763	0.05448	0.10684	0.07288	0.02405	0.01783	0.06175	0.01936	0.03429	0.13593	0.04876	0.11633		0.0151	0.0096	0.0499	0.0554	0.0694		ilvC	ketol-acid reductoisomerase IlvC
BLi02984	no	-0.6058	-0.2847	1.7058	-0.0139	-0.8014		0.0387	0.02495	0.14021	0.05111	0.12029	0.03921	0.09666	0.08495	0.11599	0.12926	0.19683	0.12035	0.14147	0.03617	0.03917	0.06822	0.08548	0.06902	0.07068	0.02782	0.05411		0.068	0.0768	0.1318	0.0843	0.0626		ysnA	nucleoside diphosphate phosphohydrolase YsnA
BLi02985	no	-0.4954	1.2527	0.1226	-1.3842	0.5043		0.02867	0.03635	0.0396	0.02657	0.07479	0.09531	0.0273	0.04321	0.0386	0.04817	0.03938	0.0272	0.02267	0.02934	0.01733	0.04218	0.01635	0.06568	0.05714	0.04171	0.05865		0.0349	0.056	0.0423	0.0241	0.047		rph	ribonuclease PH
BLi02993_a	yes	-0.0544	-1.1157	0.8997	1.1115	-0.8411		0.19208	0.13898	0.01849	0.09271	0.0104	0.01938	0.00973	0.39289	0.21213	0.11211	0.04904	0.33158	0.3902	0.04572	0.06531	0.0139	0.08656	0.00823	0.06037	0.03378	0.12506		0.1165	0.0331	0.1915	0.2082	0.0547		sdhA	succinate dehydrogenase flavoprotein subunit SdhA
BLi02993_b	yes	0.2223	1.3218	0.4491	-1.0837	-0.9095		0.64504	0.35939	0.1789	0.93632	0.71422	0.40114	0.35726	0.46884	0.39871	0.39645	0.48521	0.13948	0.11515	0.18925	0.14665	0.24444	0.15	0.29352	0.12038	0.16192	0.11309		0.3944	0.6022	0.4373	0.1476	0.1806		sdhA	succinate dehydrogenase flavoprotein subunit SdhA
BLi02998	no	-0.4922	0.7523	-1.4629	1.0066	0.1962		0.17697	0.13407	0.57218	0.17801	0.50622	0.38948	0.61135	0.08161	0.35706	0.14493	0.19824	0.37167	0.36909	0.47914	0.56885	0.40744	0.2742	0.05647	0.67151	0.40336	0.37446		0.2944	0.4213	0.1955	0.4472	0.3646		trxA	thioredoxin TrxA
BLi02999_a	yes	0.4085	-0.623	1.5835	-0.6961	-0.6729		0.03961	0.01646	0.13197	0.01266	0.00654	0.02781	0.00706	0.13136	0.14048	0.06706	0.13582	0.00196	0.01059	0.00321	0.02437	0.00019	0.02369	0.01737	0.00692	0.00498	0.01369		0.0627	0.0135	0.1187	0.01	0.0111		etfA	electron transfer flavoprotein alpha subunit EtfA
BLi02999_b	yes	-0.1118	-0.3085	1.7386	-0.6747	-0.6436		0.18656	0.05446	0.08125	0.0615	0.0694	0.00909	0.21157	0.51814	0.57452	0.0314	0.04045	0.06405	0.1053	0.02642	0.01037	0.01714	0.11563	0.06188	0.09758	0.00257	0.03294		0.1074	0.0879	0.2911	0.0515	0.0546		etfA	electron transfer flavoprotein alpha subunit EtfA
BLi03000	no	1.3853	0.4126	-0.0841	-1.3234	-0.3903		0.12587	0.05932	0.16818	0.03973	0.0516	0.21107	0.02982	0.07826	0.08668	0.0471	0.04923	0.01847	0.03945	0.02541	0.00091	0.01461	0.10907	0.10719	0.00753	0.0654	0.02249		0.1178	0.0831	0.0653	0.0211	0.0544		etfB	electron transfer flavoprotein beta subunit EtfB
BLi03021	no		-0.340579	0.964037	-1.05924	1.15001		0.00056	0.00115	0.06189	0.0044	0.01011	0.02678	0.08003	0.0637	0.05937	0.06966	0.0561	0.00071	0.00058	0.01593	0.03386	0.0607	0.09749	0.12597	0.05818	0.02778	0.03039		0.0212	0.03033	0.0622075	0.01277	0.0667517		abfA	alpha-N-arabinofuranosidase AbfA
BLi03030_a	yes	-0.305	-1.2646	-0.3657	0.5795	1.3558		0.07146	0.03175	0.08466	0.06419	0.01689	0.01532	0.00452	0.04892	0.04302	0.02605	0.12304	0.09308	0.15491	0.08985	0.05051	0.05751	0.08946	0.11166	0.21898	0.14336	0.14305		0.0626	0.0252	0.0603	0.0971	0.1273		ysdC	putative aminopeptidase YsdC
BLi03030_b	yes	-0.502	-1.1315	-0.3805	1.3909	0.6232		0.24895	0.04621	0.26126	0.09841	0.11188	0.07189	0.10702	0.20596	0.21661	0.21245	0.17496	0.46496	0.37085	0.50461	0.46216	0.22868	0.19155	0.21149	0.4689	0.5081	0.4499		0.1855	0.0973	0.2025	0.4506	0.3431		ysdC	putative aminopeptidase YsdC
BLi03043	yes	1.6097	0.0707	-0.0661	-1.0266	-0.5878		0.22621	0.11728	0.02135	0.15253	0.05552	0.04009	0.07785	0.14644	0.09124	0.04957	0.02448	0.04149	0.0837	0.07703	0.00936	0.051	0.0873	0.15635	0.0138	0.02261	0.05494		0.1216	0.0815	0.0779	0.0529	0.0643		thrS	threonyl-tRNA ligase ThrS
BLi03060_a	yes	-0.577415		-0.955149	0.725546	1.37876		0.02305	0.02749	0.10139	0.00635	0.15941	0.03001	0.00736	0.0594	0.04216	0.02358	0.04037	0.1956	0.0326	0.09362	0.0086	0.19357	0.15952	0.06622	0.04994	0.06947	0.05305		0.0506433	0.0507825	0.0413775	0.082605	0.0986283		mdh	malate dehydrogenase Mdh
BLi03060_b	yes	-0.2767	-1.0371	-0.3071	-0.038	1.6589		0.05099	0.06706	0.0471	0.03495	0.04527	0.02546	0.00468	0.0475	0.04149	0.00766	0.11916	0.02743	0.05543	0.08948	0.08235	0.05816	0.05918	0.09203	0.27512	0.11861	0.14661		0.0551	0.0276	0.054	0.0637	0.125		mdh	malate dehydrogenase Mdh
BLi03060_c	yes	-0.9549	-0.7799	-0.3324	0.6922	1.3749		0.06839	0.15343	0.2969	0.18265	0.32756	0.23438	0.1251	0.26799	0.20562	0.63121	0.22032	0.51093	0.53897	0.6905	0.62742	0.67316	0.75133	0.85379	0.81735	0.80963	0.6888		0.1729	0.2174	0.3313	0.592	0.7657		mdh	malate dehydrogenase Mdh
BLi03060_d	yes		-0.799757	-0.207705	0.648188	1.36971		0.01416	0.00018	0.06396	0.00452	0.0565	0.06154	0.00665	0.01919	0.03005	0.12372	0.02597	0.05848	0.07286	0.09693	0.07145	0.06054	0.13083	0.05689	0.14973	0.08088	0.09816		0.0261	0.0323025	0.0497325	0.07493	0.0961717		mdh	malate dehydrogenase Mdh
BLi03060_e	yes	-0.6637	-0.4544	-0.5667	1.7403	-0.0555		0.0588	0.02363	0.01574	0.03975	0.00232	0.07218	0.04482	0.02145	0.03205	0.02325	0.0672	0.03066	0.03272	0.142	0.24912	0.03346	0.03371	0.01997	0.15479	0.03374	0.04348		0.0327	0.0398	0.036	0.1136	0.0532		mdh	malate dehydrogenase Mdh
BLi03061_a	yes	-0.4864	-0.5738	1.7007	0.0901	-0.7306		0.03637	0.26203	0.12019	0.19045	0.09033	0.074	0.15169	0.55361	0.52448	0.66449	0.10733	0.29095	0.48462	0.06975	0.05332	0.09549	0.10204	0.1843	0.15702	0.01666	0.06527		0.1395	0.1266	0.4625	0.2247	0.1035		icd	isocitrate dehydrogenase Icd
BLi03061_b	yes	0.2467	1.3975	0.3013	-1.0096	-0.936		0.11392	0.77673	0.55654	0.9471	0.87279	0.61824	0.60893	0.54868	0.57573	0.40946	0.44874	0.15059	0.13673	0.19106	0.23131	0.31054	0.13482	0.14153	0.17407	0.23437	0.1764		0.4824	0.7618	0.4957	0.1774	0.1953		icd	isocitrate dehydrogenase Icd
BLi03062	no	-0.7497	-0.7761	-0.6254	1.3311	0.8202		0.04481	0.02235	0.10092	0.03814	0.10566	0.01512	0.04234	0.0754	0.102	0.05003	0.10444	0.5633	0.62019	0.51981	0.32482	0.50003	0.34812	0.41194	0.35507	0.35723	0.40534		0.056	0.0503	0.083	0.507	0.3963		citZ	citrate synthase CitZ
BLi03067_a	yes	0.0256	0.7417	0.8185	-1.6652	0.0794		0.06707	0.1227	0.01412	0.06767	0.04235	0.17148	0.03689	0.09539	0.06364	0.09473	0.06962	0.03616	0.01557	0.05716	0.05309	0.05796	0.08726	0.07147	0.05391	0.07382	0.06861		0.068	0.0796	0.0808	0.0405	0.0688		pyk	pyruvate kinase Pyk
BLi03067_b	yes	1.2597	0.7965	-0.4374	-1.1817	-0.4371		0.23734	0.19314	0.04008	0.08993	0.10237	0.23055	0.1482	0.16973	0.1323	0.07174	0.04713	0.09616	0.099	0.06419	0.07098	0.08972	0.01336	0.19824	0.08793	0.08843	0.15373		0.1569	0.1428	0.1052	0.0826	0.1052		pyk	pyruvate kinase Pyk
BLi03068	yes	1.5374	-0.741522	0.00107466		0.221602		0.16405	0.02952	0.13914	0.04033	0.01203	0.01641	0.10058	0.03622	0.10624	0.05152	0.06474	0.0149	0.01192	0.10574	0.00345	0.03612	0.09405	0.05385	0.09113	0.08901	0.06373		0.110903	0.0423375	0.06468	0.0340025	0.071315		pfkA	6-phosphofructokinase PfkA
BLi03080	no	-1.067	-0.5374	1.3641	0.7046	-0.4643		0.00627	0.06622	0.06861	0.05746	0.12974	0.08564	0.05817	0.20761	0.31195	0.1985	0.12588	0.24035	0.20772	0.11058	0.10739	0.06691	0.10836	0.12556	0.0437	0.05106	0.13051		0.047	0.0828	0.211	0.1665	0.0877		ytkL	putative metal-dependent hydrolase YtkL
BLi03088	no	0.0766712		-1.34507	1.30386	0.474318		0.0276	0.03642	0.01107	0.00084	0.00796	0.06204	0.00411	0.01292	0.01673	0.00281	0.00664	0.07115	0.06753	0.00687	0.00724	0.0444	0.03322	0.01922	0.02837	0.01445	0.03612		0.02503	0.0187375	0.009775	0.0381975	0.0292967		tpx	putative thiol peroxidase Tpx
BLi03089	yes	0.561	1.3541	-1.1782	-0.6783	-0.0586		0.05441	0.07072	0.02962	0.16368	0.02916	0.05375	0.02143	0.0149	0.03177	0.00069	0.02369	0.03451	0.01406	0.04429	0.01707	0.06059	0.08352	0.05771	0.00538	0.02696	0.00305		0.0516	0.067	0.0178	0.0275	0.0395		ytfJ	sporulation protein YtfJ
BLi03093	no	-1.2521	-0.8636	0.6435	0.4286	1.0434		0.02682	0.01639	0.01676	0.01545	0.05497	0.02382	0.02246	0.0925	0.10971	0.02067	0.03634	0.06882	0.0387	0.05115	0.08023	0.05045	0.06605	0.04354	0.09898	0.1001	0.08644		0.02	0.0292	0.0648	0.0597	0.0743		ppnK2	NAD+ kinase
BLi03111	no	1.13078	1.04846	-0.796615		-0.817122		0.10608	0.20441	0.05902	0.056	0.24824	0.17024	0.00071	0.00299	0.06198	0.01473	0.00351	0.10284	0.01725	0.0053	0.00692	0.04382	0.01841	0.0087	0.01882	0.00806	0.02047		0.12317	0.118798	0.0208025	0.0330775	0.0197133		rpsD	30S ribosomal protein S4
BLi03118	no	1.227	0.5009	0.157	-0.472	-1.4129		0.25512	0.16727	0.15691	0.24009	0.13436	0.13014	0.11615	0.13372	0.18577	0.13239	0.09704	0.13386	0.14992	0.10261	0.03114	0.03001	0.03623	0.10213	0.05925	0.03722	0.06666		0.1931	0.1552	0.1372	0.1044	0.0553		tyrS	tyrosyl-tRNA ligase TyrS
BLi03119_a	yes	0.2527	1.5634	-1.1135	-0.2996	-0.4029		0.01703	0.02818	0.0502	0.05051	0.03678	0.02758	0.0755	0.0081	0.01924	0.01096	0.02308	0.01205	0.00967	0.058	0.02088	0.00337	0.0157	0.01694	0.03833	0.01944	0.04965		0.0318	0.0476	0.0153	0.0252	0.0239		acsA	acetyl-coenzyme A ligase AcsA
BLi03119_b	yes	-0.0243	-0.5313	-1.179	1.5087	0.2258		0.05928	0.03759	0.12545	0.02065	0.0493	0.04042	0.10146	0.04507	0.03886	0.00059	0.01922	0.16109	0.22887	0.08803	0.07427	0.09625	0.10096	0.09891	0.09352	0.05366	0.06396		0.0741	0.053	0.0259	0.1381	0.0845		acsA	acetyl-coenzyme A ligase AcsA
BLi03139	no	-0.8528	1.1286	-0.7908	-0.5302	1.0453		0.02727	0.06058	0.01915	0.10147	0.09724	0.03003	0.0471	0.05499	0.01355	0.04144	0.03685	0.06039	0.0597	0.0159	0.02836	0.03894	0.06222	0.11678	0.06541	0.05927	0.06274		0.0357	0.069	0.0367	0.0411	0.0676		malS	malate dehydrogenase MalS
BLi03140	yes	0.1062	-1.7344	0.2917	0.7038	0.6326		0.07316	0.03469	0.13948	0.06183	0.06047	0.00653	0.04569	0.04155	0.07552	0.07583	0.15252	0.0858	0.06279	0.12132	0.11027	0.05179	0.01306	0.0546	0.18721	0.08367	0.17092		0.0824	0.0436	0.0864	0.095	0.0935		ytnP	beta-lactamase-like protein YtnP
BLi03147	no	-0.717557		-0.615496	1.54115	0.491562		0.01008	0.00596	0.02792	0.00575	0.03395	0.01996	0	0.0302	0.01143	0.00529	0.01766	0.0951	0.07218	0.01285	0.01053	0.03211	0.00877	0.04949	0.07376	0.01753	0.01229		0.0146533	0.014915	0.016145	0.047665	0.032325		ytlP	2',5' RNA ligase YtlP
BLi03151	yes		-0.397737	0.116546	0.671459	1.08962		0.00846	0.04169	0.15894	0.0893	0.11368	0.12783	0.04679	0.11183	0.08668	0.10725	0.1188	0.09876	0.04815	0.14422	0.1841	0.09344	0.07664	0.08784	0.13678	0.16034	0.21508		0.0696967	0.0944	0.10614	0.118807	0.128353		ytjP	putative dipeptidase YtjP
BLi03196	no	0.1396	1.6089	-0.7719	-0.8879	-0.0888		0.00103	0.03262	0.05579	0.01016	0.03978	0.061	0.16869	0.00603	0.00745	0.00325	0.00303	0.00018	0.00012	0.00255	0.00425	0.03489	0.0115	0.04772	0.03683	0.00048	0.01006		0.0298	0.0699	0.0049	0.0018	0.0236		metK	S-adenosylmethionine synthase MetK
BLi03197_a	yes	-0.5448	1.5711	0.1987	-1.0843	-0.1408		0.02703	0.05099	0.05973	0.13043	0.08038	0.0416	0.19071	0.10177	0.02519	0.0713	0.07658	0.02539	0.03422	0.03272	0.02518	0.02967	0.04074	0.09986	0.0472	0.05441	0.07793		0.0459	0.1108	0.0687	0.0294	0.0583		pckA	phosphoenolpyruvate carboxykinase PckA
BLi03197_b	yes	-0.592	-0.9756	1.6023	0.2372	-0.272		0.06326	0.03481	0.12142	0.06338	0.05227	0.02237	0.06487	0.13054	0.13406	0.29919	0.24224	0.09137	0.14813	0.16388	0.08327	0.06562	0.09134	0.10661	0.10248	0.10664	0.07859		0.0732	0.0507	0.2015	0.1217	0.0919		pckA	phosphoenolpyruvate carboxykinase PckA
BLi03207	yes	-0.7574	-0.7501	-0.638	1.3512	0.7943		0.09249	0.08703	0.08932	0.1583	0.1124	0.02757	0.06663	0.14821	0.10014	0.05067	0.16567	0.45093	0.50149	0.50836	0.77368	0.46987	0.12743	0.68998	0.46253	0.29145	0.56719		0.0896	0.0912	0.1162	0.5586	0.4347		dps	iron storage protein Dps
BLi03220	no	-0.1922	-0.1174	1.0579	-1.5033	0.7551		0.04844	0.0259	0.03703	0.02825	0.07425	0.01236	0.03668	0.06419	0.06579	0.03246	0.03698	0.0105	0.02735	0.04331	0.01392	0.0505	0.06861	0.00625	0.07405	0.03898	0.04224		0.0371	0.0379	0.0499	0.0238	0.0468		menB	naphthoate synthase MenB
BLi03278	no	-0.2496	1.2206	0.7117	-1.354	-0.3287		0.05864	0.07195	0.06118	0.06396	0.04913	0.27241	0.06124	0.07305	0.1001	0.10835	0.09911	0.05254	0.04696	0.00821	0.00447	0.08746	0.05683	0.05473	0.04335	0.07949	0.04625		0.0639	0.1117	0.0952	0.028	0.0614		BLi03278	hypothetical protein
BLi03314_a	yes	0.6284	0.9922	-0.7037	-1.3818	0.4649		0.46192	0.48529	0.32445	0.66057	0.44981	0.41483	0.28814	0.28385	0.46646	0.28747	0.22633	0.13212	0.14416	0.3008	0.46742	0.36528	0.22564	0.50999	0.56289	0.40943	0.39064		0.4239	0.4533	0.316	0.2611	0.4106		pgi	glucose-6-phosphate isomerase Pgi
BLi03314_b	yes	-1.0089	-0.1536	-0.4564	-0.0391	1.6579		0.03209	0.01974	0.01099	0.04388	0.03572	0.10796	0.0087	0.01284	0.01109	0.0794	0.05311	0.0545	0.05902	0.03125	0.06656	0.13748	0.09865	0.0632	0.07685	0.16901	0.10663		0.0209	0.0491	0.0391	0.0528	0.1086		pgi	glucose-6-phosphate isomerase Pgi
BLi03314_c	yes	-0.928	0.1913	-1.0596	1.326	0.4703		0.02994	0.0131	0.05469	0.03793	0.06743	0.11219	0.06348	0.02021	0.01634	0.03989	0.03615	0.09541	0.17148	0.08335	0.08358	0.0725	0.04006	0.09603	0.09816	0.07304	0.0981		0.0326	0.0703	0.0281	0.1085	0.0796		pgi	glucose-6-phosphate isomerase Pgi
BLi03314_d	yes	-0.6937	-0.6715	-0.7545	1.4149	0.7047		0.05302	0.02347	0.02622	0.03629	0.03604	0.03856	0.02974	0.02764	0.02853	0.02893	0.04175	0.17009	0.14646	0.08263	0.08808	0.11953	0.07696	0.05797	0.04502	0.18879	0.06563		0.0342	0.0352	0.0317	0.1218	0.0923		pgi	glucose-6-phosphate isomerase Pgi
BLi03317_a	yes	-1.2717	-0.6968	0.0447	1.1115	0.8123		0.06944	0.36842	0.45395	0.45685	0.42885	0.26371	0.29067	0.43507	0.47911	0.40656	0.44302	0.49837	0.62631	0.56857	0.53617	0.3946	0.45603	0.54407	0.68122	0.56506	0.50724		0.2973	0.36	0.4409	0.5574	0.5247		yugJ	iron-containing alcohol dehydrogenase YugJ
BLi03317_b	yes	-1.1915	0.7168	-0.9825	0.5881	0.8691		0.02236	0.0162	0.02693	0.03853	0.09607	0.06049	0.06481	0.0317	0.04841	0.01122	0.01489	0.06326	0.12908	0.02552	0.0304	0.06497	0.04396	0.10643	0.04724	0.05691	0.09101		0.0218	0.065	0.0266	0.0621	0.0684		yugJ	iron-containing alcohol dehydrogenase YugJ
BLi03379	no	-0.6119	1.434	-0.0586	-1.18	0.4164		0.01043	0.03059	0.07393	0.03742	0.08999	0.00054	0.09003	0.03192	0.07937	0.01794	0.04154	0.03097	0.02844	0.0379	0.03799	0.06162	0.03493	0.02166	0.09009	0.02976	0.04063		0.0383	0.0545	0.0427	0.0338	0.0464		yukE	hypothetical protein YukE
BLi03382	yes	-0.9631	1.4858	-0.481	-0.5834	0.5417		0.0583	0.03749	0.09832	0.16361	0.09052	0.07858	0.18174	0.07139	0.04546	0.0976	0.09469	0.10348	0.09917	0.05979	0.03601	0.11238	0.11678	0.15961	0.12087	0.063	0.0512		0.0647	0.1286	0.0773	0.0746	0.104		ald1	alanine dehydrogenase Ald
BLi03392_a	yes	-0.5556	-0.9358	-0.1919	0.0164	1.6669		0.00793	0.02152	0.00049	7e-05	0.00321	0.00774	0.01288	0.01116	0.01833	0.00632	0.01944	0.03387	0.01233	0.00772	0.01011	0.03927	0.05128	0.07069	0.00373	0.01369	0.02172		0.01	0.006	0.0138	0.016	0.0334		yumB	putative NADH dehydrogenase YumB
BLi03392_b	yes	0.1986	-1.2104	-0.8611	0.9309	0.9421		0.05387	0.04004	0.07958	0.04744	0.03052	0.04258	0.05161	0.02716	0.08497	0.03596	0.03873	0.10617	0.06871	0.05782	0.02937	0.07781	0.05117	0.09235	0.06996	0.05953	0.04299		0.0578	0.043	0.0467	0.0655	0.0656		yumB	putative NADH dehydrogenase YumB
BLi03393	no	0.9526	0.6059	0.6089	-1.1383	-1.0291		0.2541	0.15845	0.17331	0.20109	0.22079	0.08462	0.15346	0.13662	0.16823	0.16836	0.18778	0.00866	0.01427	0.01873	0.00851	0.00433	0.04064	0.02991	0.0258	0.01381	0.01803		0.1953	0.165	0.1652	0.0125	0.0221		yumC	ferredoxin-NAD(P)+ oxidoreductase YumC
BLi03411_a	yes	-0.8406	-1.2181	0.2089	0.7586	1.0911		0.36401	0.21792	0.27356	0.30657	0.16555	0.39686	0.16329	0.4294	0.30574	0.35604	0.35083	0.12203	0.23699	0.52647	0.71437	0.32111	0.13505	0.35512	0.64148	0.38639	0.70386		0.2852	0.2581	0.3605	0.4	0.4238		yuxL	putative acylaminoacyl-peptidase YuxL
BLi03411_b	yes	-0.2895	0.1753	-1.4563	0.2697	1.3008		0.24217	0.41304	0.13589	0.37353	0.15075	0.414	0.32124	0.19866	0.07203	0.15704	0.11312	0.26126	0.30318	0.34677	0.38988	0.37649	0.4708	0.39492	0.4014	0.58881	0.40048		0.2637	0.3149	0.1352	0.3253	0.4388		yuxL	putative acylaminoacyl-peptidase YuxL
BLi03447	yes	0.9725	1.0873	-0.471	-1.235	-0.3538		0.36166	0.25867	0.22739	0.37172	0.29472	0.22455	0.27461	0.10155	0.18035	0.17644	0.22808	0.11502	0.05877	0.1552	0.12251	0.16487	0.17974	0.13556	0.20584	0.21028	0.1874		0.2826	0.2914	0.1716	0.1129	0.1806		sufB	FeS cluster assembly protein SufB
BLi03450	no	0.215	1.0092	0.7657	-0.5652	-1.4246		0.17364	0.23005	0.06039	0.32519	0.24208	0.09977	0.09214	0.15099	0.19528	0.14973	0.22013	0.13803	0.13985	0.09467	0.10831	0.09118	0.06957	0.14119	0.05939	0.06208	0.06998		0.1547	0.1898	0.179	0.1202	0.0822		sufD	FeS cluster assembly protein SufD
BLi03464	yes	0.0752	-0.306	1.6853	-0.6908	-0.7637		0.33281	0.31576	1.45021	0.3272	0.24129	1.01419	0.16266	2.39406	1.46585	2.32812	1.05862	0.05096	0.08237	0.16087	0.38794	0.21641	0.02438	0.25119	0.05225	0.02941	0.14745		0.6996	0.4363	1.8117	0.1705	0.1202		fadE2	acyl-CoA dehydrogenase FadE
BLi03465_a	yes	0.0458	-0.5174	1.71	-0.7596	-0.4787		0.3353	0.35714	0.44944	0.44848	0.26613	0.24331	0.20014	0.52288	0.57881	0.86644	0.63121	0.34988	0.28558	0.2661	0.09981	0.39398	0.39306	0.36613	0.17826	0.22756	0.21566		0.3806	0.2895	0.6498	0.2503	0.2958		fadA	acetyl-CoA C-acyltransferase FadA
BLi03465_b	yes	-0.1158	-0.9484	1.6882	-0.4577	-0.1664		0.10119	0.03151	0.10034	0.01107	0.01963	0.05079	0.05251	0.14099	0.20866	0.13208	0.21188	0.11514	0.0306	0.05998	0.03243	0.07901	0.08834	0.0541	0.10677	0.05861	0.06311		0.0777	0.0335	0.1734	0.0595	0.075		fadA	acetyl-CoA C-acyltransferase FadA
BLi03466	no	0.8287	1.3091	-0.4908	-0.7899	-0.8571		0.12905	0.69978	0.29515	0.19947	0.23826	0.88999	0.37594	0.3598	0.21583	0.14116	0.21886	0.08148	0.23332	0.25494	0.23827	0.15164	0.50227	0.10559	0.14716	0.16541	0.09692		0.3747	0.4259	0.2339	0.202	0.1948		fadN	3-hydroxyacyl-CoA dehydrogenase FadN
BLi03470	no	-0.9545	1.0037	1.0072	-1.0327	-0.0238		0.00943	0.00492	0.0148	0.00391	0.01823	0.02639	0.10601	0.04568	0.01726	0.05104	0.04077	0.01678	0.00934	0.00096	0.00717	0.00191	0.05491	0.01283	0.04993	0.00018	0.02101		0.0097	0.0386	0.0387	0.0086	0.0235		yusU	DUF2573 family protein YusU
BLi03477	no	1.3802	-0.3491	0.4929	-1.2953	-0.2287		0.04719	0.17291	0.07327	0.06017	0.08639	0.01042	0.06682	0.1046	0.06307	0.07301	0.0646	0.01135	0.02979	0.03974	0.05134	0.02781	0.10502	0.08052	0.061	0.02869	0.05013		0.0978	0.056	0.0763	0.0331	0.0589		BLi03477	oligoendopeptidase
BLi03486_a	yes	0.2577	0.4006	1.31	-1.2291	-0.7392		0.12979	0.4074	0.21858	0.30258	0.24488	0.19666	0.31585	0.39861	0.41364	0.46162	0.11897	0.16039	0.07474	0.16514	0.06318	0.28901	0.17462	0.21949	0.07318	0.07306	0.13483		0.2519	0.265	0.3482	0.1159	0.1607		citG	fumarate hydratase CitG
BLi03486_b	yes	-1.4244	-0.3571	-0.0299	0.5878	1.2236		8e-05	0.01942	0.02619	0.02709	0.0265	0.06798	0.05894	0.01795	0.06295	0.08987	0.0464	0.05328	0.09404	0.1014	0.03766	0.06155	0.06384	0.07188	0.09363	0.1319	0.11363		0.0152	0.0451	0.0543	0.0716	0.0894		citG	fumarate hydratase CitG
BLi03498	yes		-0.63974	-0.693491	0.364001	1.60435		0.00592	0.00092	0.14041	0.05962	0.03274	0.09488	0.00799	0.0394	0.03915	0.06882	0.03503	0.0963	0.10938	0.10189	0.12725	0.18402	0.15624	0.09058	0.21513	0.2289	0.22146		0.0490833	0.0488075	0.0456	0.108705	0.182722		BLi03498	putative pectinesterase
BLi03516	no	-0.6662	-0.7285	1.6437	0.258	-0.5071		0.00031	0.01671	0.01158	0.01998	0.00281	0.00628	4e-05	0.08234	0.07913	0.14215	0.06897	0.02433	0.12823	0.0159	0.00349	0.00722	0.01782	0.01404	0.01845	0.01664	0.01757		0.0095	0.0073	0.0931	0.043	0.0153		uxaC	uronate isomerase UxaC
BLi03528	yes	-0.9962	-0.9959	-0.0142	1.0388	0.9676		0.20762	0.14339	0.76529	0.30118	0.37144	0.40797	0.40869	0.78165	0.77302	1.20183	1.44804	1.26026	1.17871	2.23536	2.44287	1.5613	1.4224	1.45225	1.80349	2.366	1.77494		0.3721	0.3723	1.0511	1.7793	1.7301		yvgN	glyoxal reductase YvgN
BLi03572	no	1.09442		0.544697	-0.877265	-1.23115		0.1096	0.06547	0.06821	0.12712	0.06694	0	0.06142	0.05333	0.07374	0.08021	0.05651	0.01873	0.02253	0.05035	0.01547	0.01525	0.0033	0.0122	0.02804	0.02213	0.0212		0.0810933	0.06387	0.0659475	0.02677	0.01702		yvaA	scyllo-inositol dehydrogenase YvaA
BLi03661_a	yes	0.8729	-1.4025	-0.6267	0.9019	0.2544		4.79575	2.7876	1.43607	0.9574	0.90779	1.34926	0.64653	2.24085	1.37076	1.46438	1.56872	2.98223	2.72391	2.80913	3.61488	1.71391	1.85529	2.46801	2.65035	3.21868	2.80358		3.0065	0.9652	1.6612	3.0325	2.4516		eno	enolase Eno
BLi03661_b	yes	0.299634	0.357148	1.31946		-0.777252		0.06401	0.10201	0.14344	0.06217	0.1364	0.10683	0.12206	0.21245	0.18151	0.19428	0.08763	0.00133	0	0.00968	0.01475	0.05623	0.05842	7e-05	0.02453	0.04074	0.02195		0.103153	0.106865	0.168967	0.00644	0.0336567		eno	enolase Eno
BLi03663	no	-1.077	0.7388	-0.0674	1.2534	-0.8477		0.07778	0.33182	0.48461	0.58656	0.75426	0.40511	0.40273	0.37747	0.36428	0.4841	0.49821	0.58451	0.60155	0.58989	0.64377	0.22778	0.27382	0.24994	0.34148	0.33881	0.53777		0.2981	0.5372	0.431	0.6049	0.3283		tpiA	triosephosphate isomerase TpiA
BLi03664	yes	-1.2501	0.8267	0.9479	0.3368	-0.8613		0.10055	0.26071	0.14663	0.62348	0.49174	0.15994	0.25124	0.43448	0.38959	0.42472	0.32718	0.45954	0.60069	0.10367	0.16218	0.31607	0.31409	0.32945	0.12919	0.07546	0.08996		0.1693	0.3816	0.394	0.3315	0.209		pgk	phosphoglycerate kinase Pgk
BLi03665	no	0.1506	0.8678	-0.8373	-1.2101	1.029		0.15608	0.21615	0.27521	0.08727	0.1533	0.49006	0.32353	0.13808	0.11411	0.17635	0.17176	0.11819	0.12678	0.12104	0.13504	0.42454	0.40383	0.47334	0.11925	0.13059	0.09405		0.2158	0.2635	0.1501	0.1253	0.2743		gapA	glyceraldehyde-3-phosphate dehydrogenase 1
BLi03696	no	-0.4927	-1.0883	-0.2436	1.5638	0.2609		0.04732	0.01975	0.11572	0.03181	0.07358	0.05529	0.03435	0.08157	0.05907	0.06969	0.05375	0.0621	0.10172	0.12393	0.12408	0.03002	0.04914	0.07379	0.11537	0.0114	0.17826		0.0609	0.0488	0.066	0.103	0.0763		ywrO	putative NAD(P)H oxidoreductase YwrO
BLi03728	yes	0.1974	1.2359	0.597	-0.9255	-1.1048		0.09938	0.21614	0.15597	0.30999	0.21316	0.16021	0.18726	0.19906	0.17194	0.20019	0.15058	0.12553	0.14573	0.03521	0.06055	0.10043	0.05469	0.12735	0.06722	0.06608	0.0721		0.1572	0.2177	0.1804	0.0918	0.0813		trxB	thioredoxin reductase TrxB
BLi03772	no	0.7372	0.4651	0.937	-0.8774	-1.2619		0.01379	0.11035	0.06148	0.06802	0.08376	0.00923	0.06023	0.063	0.05955	0.06217	0.08206	0.01986	0.03633	0.00672	0.02877	0.00857	0.00018	0.01083	0.05526	0.00066	0.00637		0.0619	0.0553	0.0667	0.0229	0.0136		prfB	peptide chain release factor 2
BLi03803	no	-0.2603	0.4695	-0.2994	1.3901	-1.2999		0.05923	0.03808	0.10269	0.02482	0.12781	0.02589	0.13253	0.0661	0.06862	0.04306	0.08651	0.11746	0.14806	0.06295	0.03857	0.00916	0.00388	0.0132	0.09638	0.02477	0.15778		0.0667	0.0778	0.0661	0.0918	0.0509		BLi03803	NAD-dependent epimerase/dehydratase
BLi03822	no		-0.864405	0.400349	-0.914957	1.49714		0.04043	0	0.01747	0.00084	0.00636	0.03114	0.01583	0.02791	0.01852	0.03948	0.00729	0.02235	0.01168	0.00641	0.01217	0.01237	0.05203	0.00368	0.04147	0.02037	0.06065		0.0193	0.0135425	0.0233	0.0131525	0.0317617		pmi	mannose-6-phosphate isomerase Pmi
BLi03829	no	-1.0429	-0.9643	1.305	0.4794	0.2228		0.04006	0.1111	0.31879	0.12989	0.22729	0.15438	0.15488	0.44971	0.47631	0.42607	0.46448	0.35878	0.32667	0.36581	0.34685	0.30693	0.26501	0.28578	0.31898	0.30887	0.41659		0.1567	0.1666	0.4541	0.3495	0.317		kduI	4-deoxy-L-threo-5-hexosulose-uronate ketol-isomerase KduI
BLi03873	no	0.501	1.4699	-0.2941	-1.0575	-0.6193		0.12114	0.17798	0.0693	0.08506	0.07536	0.12186	0.45456	0.04133	0.17662	0.05024	0.02146	0.01328	0.03917	0.01906	0.0246	0.08698	0.05997	0.06747	0.03245	0.00875	0.05518		0.1228	0.1842	0.0724	0.024	0.0518		ywpB	dehydratase YwpB
BLi03918	no	-0.230053		-0.430059	-0.762937	1.75256		0.03976	0.01373	0.02659	0	0.02048	0.00014	0.07638	0.06197	0.00959	0.01121	0.00435	0.02189	0.01097	0.0027	0.01885	0.01341	0.17721	0.14481	0.08501	0.01257	0.01938		0.0266933	0.02425	0.02178	0.0136025	0.0753983		BLi03918	putative oxidoreductase alpha/molybdopterin subunit
BLi03926	yes		-0.0833369	-0.714365	-0.485943	-0.458797		0.76342	0.19396	0.02682	0.09131	0.05155	0.23775	0.11941	0.1164	0.08079	0.01609	0.00601	0.12572	0.11589	0.05168	0.02762	0.12042	0.08711	0.2093	0.02091	0.05163	0.01011		0.328067	0.125005	0.0548225	0.0802275	0.0832467		atpD	ATP synthase beta subunit
BLi03959_a	yes	-0.0361	-1.4962	0.0089	1.3092	0.2143		0.36778	0.0704	0.08877	0.09405	0.13609	0.03293	0.12543	0.11295	0.10513	0.45405	0.04015	0.28058	0.26137	0.34453	0.10552	0.11808	0.11778	0.15919	0.1568	0.18558	0.39728		0.1757	0.0971	0.1781	0.248	0.1891		ywjH	transaldolase YwjH
BLi03959_b	yes	-0.4258	-1.0842	-0.5452	1.3695	0.6858		0.0493	0.03187	0.09776	0.02921	0.04223	0.04116	0.00426	0.03688	0.04742	0.06637	0.06583	0.21165	0.13703	0.1206	0.10117	0.05574	0.06814	0.13934	0.12048	0.06278	0.21963		0.0596	0.0292	0.0541	0.1426	0.111		ywjH	transaldolase YwjH
BLi03959_c	yes		-0.480234	-0.36968	-0.493036	-0.443844		1.73272	0.00431	0.16766	0.02448	0.06138	0.10728	0.05142	0.10297	0.06382	0.04449	0.1452	0.08898	0.09162	0.04203	0.00897	0.04412	0.08273	0.11954	0.01698	0.07602	0.08271		0.634897	0.06114	0.08912	0.0579	0.07035		ywjH	transaldolase YwjH
BLi03960	yes	-0.2593	-0.0624	1.4659	0.1779	-1.3222		0.87972	1.30589	0.64278	1.49444	1.30353	0.53258	0.61738	1.41647	1.40024	1.22727	1.27597	0.94945	1.11811	1.14204	0.95404	0.66627	0.44077	0.70636	0.56124	0.58377	1.26701		0.9428	0.987	1.33	1.0409	0.7042		fbaA	fructose 1,6-bisphosphate aldolase FbaA
BLi03965	no	-0.164	-0.7606	1.7472	-0.3693	-0.4533		0.14174	0.03012	0.11868	0.03602	0.02274	0.03575	0.06036	0.26491	0.29143	0.33017	0.24569	0.07215	0.08543	0.07053	0.07929	0.07718	0.11473	0.04569	0.05041	0.08116	0.0428		0.0968	0.0387	0.2831	0.0769	0.0687		acdA	butyryl-CoA dehydrogenase AcdA
BLi03971	yes	0.4902	1.1619	0.333	-1.3978	-0.5874		0.24181	0.38006	0.13659	0.29057	0.22964	0.31881	0.36739	0.3701	0.19548	0.19918	0.20085	0.15349	0.11604	0.11086	0.08237	0.13253	0.22407	0.27892	0.09944	0.15272	0.15963		0.2528	0.3016	0.2414	0.1157	0.1746		argS	arginyl-tRNA ligase ArgS
BLi03973	yes	-0.6314	-0.3122	-0.9397	1.5925	0.2909		0.11977	0.05016	0.18248	0.04265	0.06354	0.25401	0.215	0.05308	0.07213	0.1803	0.06266	0.27245	0.30468	0.33388	0.29255	0.11588	0.20063	0.12633	0.29756	0.19001	0.23082		0.1175	0.1438	0.092	0.3009	0.1935		speB	agmatinase SpeB
BLi03974	no	0.6386	0.0812	-0.2014	1.0466	-1.5651		0.07796	0.10823	0.14596	0.08298	0.13761	0.08825	0.11397	0.09066	0.12343	0.0893	0.10925	0.11836	0.10203	0.12079	0.11637	0.11597	0.02135	0.11114	0.08558	0.10204	0.10927		0.1107	0.1057	0.1032	0.1144	0.0909		speE	spermidine synthase SpeE
BLi03997	yes	-0.7123	0.8661	-1.3945	0.5014	0.7393		0.14535	0.12177	0.23462	0.29867	0.25711	0.19727	0.28762	0.15142	0.20696	0.06636	0.08362	0.26395	0.30832	0.20793	0.17458	0.19263	0.32821	0.29539	0.30415	0.12501	0.27081		0.1672	0.2602	0.1271	0.2387	0.2527		pta	phosphate acetyltransferase Pta
BLi03998	yes	1.0126	1.1602	-0.6758	-0.5882	-0.9088		0.38731	2.59595	2.12673	0.95372	0.90775	2.86942	2.46074	0.53487	0.60091	0.62841	0.71884	0.55994	0.75849	0.74205	0.64701	0.35077	0.36266	0.43685	0.53989	0.52118	0.61669		1.7033	1.7979	0.6208	0.6769	0.4713		ywfI	heme-binding protein YwfI
BLi04002_a	yes	-0.7807	-0.6196	-0.7626	1.2889	0.8739		0.01353	0.04371	0.01361	0.03656	0.01659	0.07421	0.02205	0.0283	0.04403	0.02054	0.00775	0.14653	0.16861	0.28446	0.20069	0.07649	0.04335	0.10253	0.19257	0.21448	0.35871		0.0236	0.0374	0.0252	0.2001	0.1647		gerQ	spore coat protein GerQ
BLi04002_b	yes	-0.7222	-0.4233	-0.6561	1.6901	0.1115		0.01504	0.02798	0.05494	0.06038	0.02973	0.04456	0.03224	0.03579	0.04074	0.01902	0.04309	0.17284	0.16841	0.03222	0.0501	0.04129	0.08265	0.08719	0.05707	0.05081	0.02879		0.0327	0.0417	0.0347	0.1059	0.058		gerQ	spore coat protein GerQ
BLi04036	no	-0.403	1.7214	-0.2076	-0.8829	-0.2279		0.03358	0.02907	0.02288	0.02079	0.11474	0.00623	0.31642	0.04817	0.00854	0.04861	0.04038	0.0002	0.0093	0.01559	0.01121	0.01504	0.04751	0.12446	0.01179	0.00068	0.01414		0.0285	0.1145	0.0364	0.0091	0.0356		BLi04036	HTH-type transcriptional regulator
BLi04080	no	0.4407	1.5497	-0.8991	-0.5342	-0.5571		0.12528	0.10766	0.03255	0.0967	0.06367	0.19524	0.10431	0.08866	0.02768	0.0678	0.04187	0.06328	0.05646	0.05754	0.08359	0.06381	0.05677	0.06948	0.06198	0.07116	0.06482		0.0885	0.115	0.0565	0.0652	0.0647		dltA	D-alanyl-D-alanine carrier protein ligase DltA
BLi04084	yes	0.1281	-0.7444	1.4119	-1.146	0.3505		0.05993	0.029	0.1472	0.09374	0.07893	0.04038	0.00871	0.09468	0.1637	0.07651	0.11691	0.04888	0.02324	0.04908	0.05772	0.04931	0.03346	0.05378	0.22399	0.03934	0.10797		0.0787	0.0554	0.113	0.0447	0.0846		ywaA	branched-chain amino acid aminotransferase YwaA
BLi04095_a	yes	-0.988	0.2973	1.5264	-0.7759	-0.0597		0.05593	0.04359	0.03823	0.07366	0.02589	0.06219	0.1272	0.04754	0.19273	0.1305	0.01884	0.03228	0.07806	0.04318	0.04752	0.11314	0.06474	0.05578	0.05338	0.05536	0.04715		0.0459	0.0722	0.0974	0.0503	0.0649		mmgE	2-methylcitrate dehydratase MmgE
BLi04095_b	yes	-0.907	-0.8678	1.5405	0.0084	0.2259		0.04922	0.16256	0.266	0.0721	0.08931	0.30933	0.23272	0.99253	1.36827	1.44979	0.97363	0.56483	0.46644	0.69834	0.45848	0.57209	0.44012	0.66525	0.66172	0.52343	0.97226		0.1593	0.1759	1.1961	0.547	0.6391		mmgE	2-methylcitrate dehydratase MmgE
BLi04095_c	yes		-1.2223	1.28902	0.295889	0.406536		0.0438	0.02092	0.20436	0.06507	0.03289	0.04756	0.03473	0.17797	0.22647	0.26494	0.50022	0.1351	0.11292	0.26736	0.26297	0.12492	0.13927	0.06754	0.35676	0.23801	0.30641		0.0896933	0.0450625	0.2924	0.194587	0.205485		mmgE	2-methylcitrate dehydratase MmgE
BLi04095_d	yes	-0.4286	-0.9849	-0.717	0.8883	1.2422		0.24977	0.01276	0.31535	0.10478	0.0723	0.04327	0.04581	0.13901	0.03519	0.26295	0.07191	0.57044	0.52921	0.34415	0.52057	0.69935	0.73328	0.8992	0.39809	0.39914	0.29864		0.1926	0.0665	0.1273	0.4911	0.5713		mmgE	2-methylcitrate dehydratase MmgE
BLi04095_e	yes	0.4707	-0.6496	1.5531	-0.6983	-0.6758		0.12351	0.15882	0.1177	0.08707	0.09873	0.09029	0.20463	0.0721	0.09778	0.17379	0.24058	0.10739	0.05114	0.18452	0.13538	0.0749	0.24528	0.04719	0.10631	0.15448	0.09107		0.1333	0.1202	0.1461	0.1196	0.1199		mmgE	2-methylcitrate dehydratase MmgE
BLi04095_f	yes	-0.6434	-1.1794	-0.2371	1.1229	0.937		0.0153	0.01865	0.07038	0.01002	0.05735	0.00388	0.01106	0.04104	0.02255	0.02604	0.09252	0.06979	0.1574	0.02704	0.072	0.05429	0.08383	0.08264	0.10094	0.04002	0.09809		0.0348	0.0206	0.0455	0.0816	0.0766		mmgE	2-methylcitrate dehydratase MmgE
BLi04111_a	yes			-0.24802	0.97144	0.487891		0.03137	0	0.00247	0.07508	0.00838	0.0045	0.00719	0.02115	0.02224	0.02302	0.01262	0.05018	0.01689	0.02012	0.02217	0.00989	0.00965	0.00455	0.04008	0.05071	0.03112		0.01128	0.0237875	0.0197575	0.02734	0.0243333		katX	catalase KatX
BLi04111_b	yes	0.9046	-0.4417	-0.2642	1.1042	-1.3029		0.07831	0.0471	0.11147	0.02659	0.02982	0.02152	0.09262	0.04099	0.07604	0.03138	0.04129	0.08494	0.17798	0.06187	0.0126	0.01276	6e-05	0.04216	0.04409	0.00657	0.01076		0.079	0.0426	0.0474	0.0843	0.0194		katX	catalase KatX
BLi04113	no	0.8199	1.2564	-0.3055	-1.0953	-0.6755		0.09211	0.16342	0.05785	0.23655	0.12214	0.05093	0.07283	0.07553	0.04334	0.06773	0.06466	0.02854	0.00325	0.04619	0.05639	0.07092	0.00526	0.02578	0.04102	0.05229	0.09948		0.1045	0.1206	0.0628	0.0336	0.0491		katA	vegetative catalase KatA
BLi04177	yes	-0.9683	-0.3996	-0.6356	0.506	1.4975		0.09649	0.48041	0.48741	0.62389	0.36961	0.61201	0.653	0.52473	0.41317	0.46372	0.5085	0.73726	0.87662	0.89858	1.08252	1.04372	1.05861	1.4032	1.36456	1.49488	1.22257		0.3548	0.5646	0.4775	0.8987	1.2646		pepT	peptidase T
BLi04184	no	-0.094	-0.7732	-0.8247	0.0454	1.6465		0.03833	0.0089	0.0718	0.0342	0.02356	0.00136	0.04659	0.02228	0.03006	0.00723	0.04212	0.0504	0.05563	0.03482	0.02873	0.0866	0.03605	0.04463	0.12509	0.08132	0.06806		0.0397	0.0264	0.0254	0.0424	0.0736		BLi04184	hypothetical protein
BLi04199	no	0.8327	1.2679	-0.3159	-0.8344	-0.9503		0.0583	0.04348	0.15297	0.14122	0.10606	0.01213	0.13293	0.05187	0.04801	0.05527	0.04547	0.02764	0.04046	0.02722	0.04253	0.00265	0.03704	0.01713	0.0486	0.02665	0.05366		0.0849	0.0981	0.0502	0.0345	0.031		BLi04199	family 1 glycoside hydrolase
BLi04207_a	yes	1.6356	-0.642	0.2781	-0.5204	-0.7513		0.1908	0.08027	0.11908	0.07176	0.04486	0.00892	0.04842	0.08904	0.03078	0.10762	0.0864	0.03396	0.02113	0.0716	0.06575	0.02482	0.0197	0.08121	0.03376	0.05254	0.02399		0.1301	0.0435	0.0785	0.0481	0.0393		aceA	isocitrate lyase AceA
BLi04207_b	yes	-0.6729	0.0405	1.719	-0.5394	-0.5472		0.00105	0.01283	0.01418	0.05265	0.00862	0.04017	0.00125	0.04414	0.14779	0.02874	0.0356	0.01073	0.02352	0.01084	0.00454	0.00386	0.00672	0.01907	0.02224	0.00102	0.02046		0.0094	0.0257	0.0641	0.0124	0.0122		aceA	isocitrate lyase AceA
BLi04214_a	yes	-0.3264	1.7844	-0.4806	-0.4697	-0.5077		0.18662	0.14765	0.28896	0.55505	0.50171	0.44858	0.37051	0.26783	0.22643	0.15286	0.10753	0.14863	0.2075	0.16782	0.23607	0.27109	0.12986	0.13098	0.1792	0.19713	0.2036		0.2077	0.469	0.1887	0.19	0.1853		bglH	phospho-beta-glucosidase BglH
BLi04214_b	yes	-0.585	-0.7806	-0.7417	0.6812	1.4263		0.06824	0.04263	0.13466	0.04748	0.04068	0.14072	0.04255	0.04745	0.05407	0.11419	0.06685	0.16077	0.16781	0.19925	0.16166	0.22907	0.12694	0.21027	0.2148	0.40509	0.1677		0.0818	0.0679	0.0706	0.1724	0.2256		bglH	phospho-beta-glucosidase BglH
BLi04245	no	-0.9699	-0.812	-0.2848	1.3361	0.7306		0.01818	0.0744	0.15837	0.05947	0.06474	0.05498	0.17536	0.13871	0.12285	0.07879	0.08085	0.21576	0.2403	0.08414	0.08588	0.13273	0.16659	0.24211	0.13778	0.04913	0.09598		0.0837	0.0886	0.1053	0.1565	0.1374		iolG	inositol 2-dehydrogenase IolG
BLi04253	no	-0.8341	-0.3466	1.5756	0.3611	-0.756		0.00599	0.03501	0.01314	0.0461	0.09724	0.01322	0.00836	0.13065	0.17934	0.07039	0.1502	0.11453	0.14986	0.01472	0.02043	0.00815	0.02464	0.01251	0.04909	0.01031	0.02586		0.018	0.0412	0.1326	0.0749	0.0218		iolS	aldo/keto reductase family protein IolS
BLi04260	no	-1.2374	-0.8485	0.8842	0.2507	0.9509		0.01666	0.01696	0.02525	0.0117	0.00558	0.05099	0.03217	0.02828	0.04915	0.08438	0.0364	0.06057	0.06706	0.01845	0.01638	0.03983	0.04247	0.02765	0.06792	0.03992	0.08517		0.0196	0.0251	0.0496	0.0406	0.0505		BLi04260	HAD superfamily hydrolase
BLi04275	no		0.63324	-0.783053	-1.04705	-0.167499		0.23684	0.0322	0.02559	0.10677	0.09979	0.00594	0.11271	0.02966	0.03191	0.05326	0.07937	0.0358	0.01549	0.08265	0.03584	0.08055	0.07733	0.06269	0.06203	0.04438	0.04973		0.09821	0.0813025	0.04855	0.042445	0.062785		ald2	alanine dehydrogenase Ald
BLi04277	yes	0.8367	0.9221	0.2146	-1.4644	-0.5089		0.10923	0.13221	0.31429	0.2005	0.23	0.16652	0.16918	0.20473	0.12815	0.13479	0.08969	0.01206	0.0077	0.02746	0.0146	0.12692	0.09157	0.06938	0.04786	0.1633	0.01671		0.1852	0.1916	0.1393	0.0155	0.086		ganA2	beta-galactosidase GanA
BLi04291_a	yes	-0.4413	0.6598	-0.3241	-1.2238	1.3294		0.01968	0.02002	0.00877	0.00914	0.01565	0.06899	0.0139	0.01994	0.01839	0.02133	0.00955	0.017	0.01435	0.00176	0.00092	0.01087	0.03629	0.01415	0.05037	0.06867	0.02044		0.0162	0.0269	0.0173	0.0085	0.0335		ahpC	alkyl hydroperoxide reductase small subunit AhpC
BLi04291_b	yes	-0.1512	1.3739	0.5621	-1.193	-0.5919		0.04094	0.08874	0.07835	0.12089	0.19835	0.12303	0.11426	0.14274	0.14952	0.0458	0.06987	0.02733	0.01255	0.02261	0.02419	0.03706	0.03241	0.06696	0.06258	0.03763	0.05841		0.0693	0.1391	0.102	0.0217	0.0492		ahpC	alkyl hydroperoxide reductase small subunit AhpC
BLi04298	yes	1.6814	-0.3703	-0.1907	-0.9913	-0.1291		0.0752	0.12308	0.00712	0.02842	0.01804	0.03226	0.00374	0.02344	0.00157	0.03231	0.0419	0.00954	0.0111	0.00237	0.00152	0.01975	0.04925	0.0439	0.03646	5e-05	0.00803		0.0685	0.0206	0.0248	0.0061	0.0262		yvfR	putative ABC transporter ATP-binding protein YvfR
BLi04318	no	1.2276	0.6205	0.1609	-0.8254	-1.1836		0.39617	0.21655	0.0887	0.3613	0.2317	0.05299	0.08	0.16905	0.15811	0.1015	0.13895	0.08024	0.10815	0.02827	0.01106	0.02029	0.0425	0.02978	0.00286	0.01608	0.04487		0.2338	0.1815	0.1419	0.0569	0.0261		hsdM2	type 1 restriction-modification system subunit HsdM
BLi04362	yes	1.2693	0.8346	-0.7105	-1.026	-0.3673		0.24599	0.11001	0.07221	0.06569	0.12589	0.05629	0.23529	0.06687	0.06314	0.014	0.02709	0.04066	0.04863	0.00288	0.01522	0.07403	0.11698	0.1193	0.01636	0.01958	0.01438		0.1427	0.1208	0.0428	0.0268	0.0601		ssbA	single-stranded DNA-binding protein SsbA
BLi04374	no	1.6034	0.1008	-0.0469	-0.6812	-0.9761		0.15533	0.05441	0.01197	0.06994	0.03289	0.01704	0.02671	0.07312	0.02069	0.03067	0.00746	0.04039	0.00505	0.01778	0.00581	0.05783	0.0018	0	1e-05	2e-05	0		0.0739	0.0366	0.033	0.0173	0.0099		gidA	tRNA uridine 5-carboxymethylaminomethyl modification enzyme GidA
